# Supplementary material for: The human parasite, Toxoplasma gondii, is paralyzed without two components of the apical polar ring
Source: PLoS Pathog. 2026 Jun 26;22(6):e1014378. doi: 10.1371/journal.ppat.1014378 (PMC13387612; doi:10.1371/journal.ppat.1014378)
Supplement: S1 Table — The RHΔku80 parental parasite with untagged APR2 was used as the negative control. (XLSX) [file ppat.1014378.s012.xlsx]

## Sheet: sheet1
		Column ends with:
	Known APR proteins	_P:Peptide Count			_S:Spectral Count
	New APR proteins	_dS:Distributed Spectral Count			_sS: Shared Spectral Count
	proteins that are localized to the parasite apex and other cytoskeletal structures	_SC: Sequence Coverage (%)			_uS: Unique Spectral Count
	preconoidal ring protein	_dNSAF: Distributed Normalized Spectral Abundance Factor
NCBI_Gene	Description	APR2_P	APR2_S	APR2_uS	APR2_sS	APR2_dS	APR2_SC	APR2_dNSAF	control_P	control_S	control_uS	control_sS	control_dS	control_SC	control_dNSAF	Length	MW	pI
TgGT1_227000	mEmeraldFP-APR2 (bait)	28	379	379	0	379	33.61	0.00626655	X	X	X	X	X	X	X	1321	146315	8.7
TGGT1_223790	APR9 | transcript=TGGT1_223790-t26_1 | gene=TGGT1_223790 | organism=Toxoplasma_gondii_GT1 | gene_product=hypothetical protein | transcript_product=hypothetical protein | location=TGGT1_chrX:3478527-3485384(+) | protein_length=1003 | sequence_SO=chromosome | SO=protein_coding_gene | is_pseudo=false	20	218	218	0	218	27.72	0.00474731	X	X	X	X	X	X	X	1003	110130	7.1
TGGT1_295420	APR11 | transcript=TGGT1_295420-t26_1 | gene=TGGT1_295420 | organism=Toxoplasma_gondii_GT1 | gene_product=hypothetical protein | transcript_product=hypothetical protein | location=TGGT1_chrIa:1740779-1746947(-) | protein_length=735 | sequence_SO=chromosome | SO=protein_coding_gene | is_pseudo=false	10	70	70	0	70	22.31	0.00208019	X	X	X	X	X	X	X	735	80670	5.3
TGGT1_267370	KinesinA | transcript=TGGT1_267370-t26_1 | gene=TGGT1_267370 | organism=Toxoplasma_gondii_GT1 | gene_product=kinesin motor domain-containing protein | transcript_product=kinesin motor domain-containing protein | location=TGGT1_chrIX:516427-528271(+) | protein_length=2395 | sequence_SO=chromosome | SO=protein_coding_gene | is_pseudo=false	10	45	45	0	45	8.73	0.00041039	X	X	X	X	X	X	X	2395	256802	8.5
TGGT1_208340	APR3 | transcript=TGGT1_208340-t26_1 | gene=TGGT1_208340 | organism=Toxoplasma_gondii_GT1 | gene_product=hypothetical protein | transcript_product=hypothetical protein | location=TGGT1_chrIb:630106-638623(+) | protein_length=1285 | sequence_SO=chromosome | SO=protein_coding_gene | is_pseudo=false	13	29	29	0	29	15.02	0.00049293	X	X	X	X	X	X	X	1285	144090	9.2
TGGT1_219500	APR4 | transcript=TGGT1_219500-t26_1 | gene=TGGT1_219500 | organism=Toxoplasma_gondii_GT1 | gene_product=hypothetical protein | transcript_product=hypothetical protein | location=TGGT1_chrXII:839134-845961(+) | protein_length=628 | sequence_SO=chromosome | SO=protein_coding_gene | is_pseudo=false	6	19	19	0	19	13.22	0.00066082	X	X	X	X	X	X	X	628	70053	6.7
TGGT1_289990	APR10 | transcript=TGGT1_289990-t26_1 | gene=TGGT1_289990 | organism=Toxoplasma_gondii_GT1 | gene_product=hypothetical protein | transcript_product=hypothetical protein | location=TGGT1_chrIX:3375629-3379939(-) | protein_length=753 | sequence_SO=chromosome | SO=protein_coding_gene | is_pseudo=false	5	10	10	0	10	8.76	0.00029007	X	X	X	X	X	X	X	753	84243	6.2
TGGT1_250840	MLC3 | transcript=TGGT1_250840-t26_1 | gene=TGGT1_250840 | organism=Toxoplasma_gondii_GT1 | gene_product=hypothetical protein | transcript_product=hypothetical protein | location=TGGT1_chrXII:5188017-5201995(+) | protein_length=885 | sequence_SO=chromosome | SO=protein_coding_gene | is_pseudo=false	3	10	10	0	10	4.29	0.0002468	X	X	X	X	X	X	X	885	100262	8.7
TGGT1_218720	CDPK6| transcript=TGGT1_218720-t26_1 | gene=TGGT1_218720 | organism=Toxoplasma_gondii_GT1 | gene_product=calcium-dependent protein kinase CDPK6 | transcript_product=calcium-dependent protein kinase CDPK6 | location=TGGT1_chrXII:1292458-1303855(+) | protein_length=1477 | sequence_SO=chromosome | SO=protein_coding_gene | is_pseudo=false	3	9	9	0	9	3.72	0.00013309	X	X	X	X	X	X	X	1477	160726	8.8
TGGT1_275670	IMC15| transcript=TGGT1_275670-t26_1 | gene=TGGT1_275670 | organism=Toxoplasma_gondii_GT1 | gene_product=alveolin domain containing intermediate filament IMC15 | transcript_product=alveolin domain containing intermediate filament IMC15 | location=TGGT1_chrIII:276922-281561(-) | protein_length=692 | sequence_SO=chromosome | SO=protein_coding_gene | is_pseudo=false	3	6	6	0	6	5.92	0.00018938	X	X	X	X	X	X	X	692	77225	8.7
TGGT1_315510	APR1 | transcript=TGGT1_315510-t26_1 | gene=TGGT1_315510 | organism=Toxoplasma_gondii_GT1 | gene_product=hypothetical protein | transcript_product=hypothetical protein | location=TGGT1_chrXI:4707899-4709281(+) | protein_length=460 | sequence_SO=chromosome | SO=protein_coding_gene | is_pseudo=false	2	6	6	0	6	5.87	0.0002849	X	X	X	X	X	X	X	460	51663	8.4
TGGT1_320030	APR7 | transcript=TGGT1_320030-t26_1 | gene=TGGT1_320030 | organism=Toxoplasma_gondii_GT1 | gene_product=hypothetical protein | transcript_product=hypothetical protein | location=TGGT1_chrIV:512303-514561(+) | protein_length=752 | sequence_SO=chromosome | SO=protein_coding_gene | is_pseudo=false	3	3	3	0	3	6.78	8.714e-05	X	X	X	X	X	X	X	752	81715	10.3
TGGT1_271880	Pcr7| transcript=TGGT1_271880-t26_1 | gene=TGGT1_271880 | organism=Toxoplasma_gondii_GT1 | gene_product=B-box zinc finger domain-containing protein | transcript_product=B-box zinc finger domain-containing protein | location=TGGT1_chrVIII:4302584-4313626(+) | protein_length=1404 | sequence_SO=chromosome | SO=protein_coding_gene | is_pseudo=false	3	3	3	0	3	2.21	4.667e-05	X	X	X	X	X	X	X	1404	156844	5.2
TGGT1_229920	cytochrome C oxidase subunit, ApiCOX35| transcript=TGGT1_229920-t26_1 | gene=TGGT1_229920 | organism=Toxoplasma_gondii_GT1 | gene_product=hypothetical protein | transcript_product=hypothetical protein | location=TGGT1_chrVIII:465698-467668(-) | protein_length=307 | sequence_SO=chromosome | SO=protein_coding_gene | is_pseudo=false	2	3	3	0	3	9.45	0.00021344	X	X	X	X	X	X	X	307	34955	8.7
TGGT1_299190	APR5 | transcript=TGGT1_299190-t26_1 | gene=TGGT1_299190 | organism=Toxoplasma_gondii_GT1 | gene_product=B-box zinc finger domain-containing protein | transcript_product=B-box zinc finger domain-containing protein | location=TGGT1_chrIII:2106784-2109039(+) | protein_length=751 | sequence_SO=chromosome | SO=protein_coding_gene | is_pseudo=false ; PS -2.58	2	2	2	0	2	3.46	5.817e-05	X	X	X	X	X	X	X	751	81426	4.9
TGGT1_263630	| transcript=TGGT1_263630-t26_1 | gene=TGGT1_263630 | organism=Toxoplasma_gondii_GT1 | gene_product=hypothetical protein | transcript_product=hypothetical protein | location=TGGT1_chrVIIb:401360-404075(-) | protein_length=136 | sequence_SO=chromosome | SO=protein_coding_gene | is_pseudo=false	1	5	5	0	5	9.56	0.00080301	X	X	X	X	X	X	X	136	15488	10.2
TGGT1_260825	| transcript=TGGT1_260825-t26_1 | gene=TGGT1_260825 | organism=Toxoplasma_gondii_GT1 | gene_product=hypothetical protein | transcript_product=hypothetical protein | location=TGGT1_chrVIIb:1996744-1997638(-) | protein_length=92 | sequence_SO=chromosome | SO=protein_coding_gene | is_pseudo=false	1	2	2	0	2	11.96	0.00047483	X	X	X	X	X	X	X	92	10251	9.2
TGGT1_223485	| transcript=TGGT1_223485-t26_1 | gene=TGGT1_223485 | organism=Toxoplasma_gondii_GT1 | gene_product=hypothetical protein | transcript_product=hypothetical protein | location=TGGT1_chrX:3690054-3691863(+) | protein_length=93 | sequence_SO=chromosome | SO=protein_coding_gene | is_pseudo=false	1	2	2	0	2	15.05	0.00046972	X	X	X	X	X	X	X	93	10307	9.6
TGGT1_306670	| transcript=TGGT1_306670-t26_1 | gene=TGGT1_306670 | organism=Toxoplasma_gondii_GT1 | gene_product=hypothetical protein | transcript_product=hypothetical protein | location=TGGT1_chrIX:6050136-6051605(-) | protein_length=220 | sequence_SO=chromosome | SO=protein_coding_gene | is_pseudo=false	1	4	4	0	4	4.55	0.00039713	X	X	X	X	X	X	X	220	25833	8.3
TGGT1_263990	| transcript=TGGT1_263990-t26_1 | gene=TGGT1_263990 | organism=Toxoplasma_gondii_GT1 | gene_product=hypothetical protein | transcript_product=hypothetical protein | location=TGGT1_chrVIIb:226389-227659(-) | protein_length=134 | sequence_SO=chromosome | SO=protein_coding_gene | is_pseudo=false	1	2	2	0	2	10.45	0.000326	X	X	X	X	X	X	X	134	15406	8
TGGT1_214575	| transcript=TGGT1_214575-t26_1 | gene=TGGT1_214575 | organism=Toxoplasma_gondii_GT1 | gene_product=hypothetical protein | transcript_product=hypothetical protein | location=TGGT1_chrX:6262414-6262784(+) | protein_length=92 | sequence_SO=chromosome | SO=protein_coding_gene | is_pseudo=false	1	1	1	0	1	13.04	0.00023741	X	X	X	X	X	X	X	92	10282	8.9
TGGT1_221380	| transcript=TGGT1_221380-t26_1 | gene=TGGT1_221380 | organism=Toxoplasma_gondii_GT1 | gene_product=alba 1 | transcript_product=alba 1 | location=TGGT1_chrII:281451-282798(-) | protein_length=247 | sequence_SO=chromosome | SO=protein_coding_gene | is_pseudo=false	1	2	2	0	2	5.67	0.00017686	X	X	X	X	X	X	X	247	27258	9.7
TGGT1_263300	| transcript=TGGT1_263300-t26_1 | gene=TGGT1_263300 | organism=Toxoplasma_gondii_GT1 | gene_product=eukaryotic porin protein | transcript_product=eukaryotic porin protein | location=TGGT1_chrVIIb:618828-622551(-) | protein_length=290 | sequence_SO=chromosome | SO=protein_coding_gene | is_pseudo=false	1	2	2	0	2	7.24	0.00015063	X	X	X	X	X	X	X	290	31352	8.9
TGGT1_232370	| transcript=TGGT1_232370-t26_1 | gene=TGGT1_232370 | organism=Toxoplasma_gondii_GT1 | gene_product=CW-type Zinc Finger protein | transcript_product=CW-type Zinc Finger protein | location=TGGT1_chrVIII:2047436-2051108(-) | protein_length=1156 | sequence_SO=chromosome | SO=protein_coding_gene | is_pseudo=false	1	4	4	0	4	1.64	7.558e-05	X	X	X	X	X	X	X	1156	118708	5.9
TGGT1_356400	| transcript=TGGT1_356400-t26_1 | gene=TGGT1_356400 | organism=Toxoplasma_gondii_GT1 | gene_product=cAMP-dependent protein kinase | transcript_product=cAMP-dependent protein kinase | location=AAQM03000497:1-917(-) | protein_length=306 | sequence_SO=contig | SO=protein_coding_gene | is_pseudo=false	1	1	1	0	1	4.25	7.138e-05	X	X	X	X	X	X	X	306	32018	5.3
TGGT1_224850	| transcript=TGGT1_224850-t26_1 | gene=TGGT1_224850 | organism=Toxoplasma_gondii_GT1 | gene_product=putative polyadenylate binding protein | transcript_product=putative polyadenylate binding protein | location=TGGT1_chrX:2687512-2689821(+) | protein_length=769 | sequence_SO=chromosome | SO=protein_coding_gene | is_pseudo=false	1	2	2	0	2	1.3	5.681e-05	X	X	X	X	X	X	X	769	82698	8.8
TGGT1_313780	| transcript=TGGT1_313780-t26_1 | gene=TGGT1_313780 | organism=Toxoplasma_gondii_GT1 | gene_product=hypothetical protein | transcript_product=hypothetical protein | location=TGGT1_chrXI:3653434-3654825(-) | protein_length=463 | sequence_SO=chromosome | SO=protein_coding_gene | is_pseudo=false	1	1	1	0	1	6.26	4.717e-05	X	X	X	X	X	X	X	463	47313	7.6
TGGT1_363940	| transcript=TGGT1_363940-t26_1 | gene=TGGT1_363940 | organism=Toxoplasma_gondii_GT1 | gene_product=putative transmembrane protein | transcript_product=putative transmembrane protein | location=TGGT1_chrX:6170184-6171656(+) | protein_length=490 | sequence_SO=chromosome | SO=protein_coding_gene | is_pseudo=false	1	1	1	0	1	3.47	4.458e-05	X	X	X	X	X	X	X	490	52238	5.7
TGGT1_258950	| transcript=TGGT1_258950-t26_1 | gene=TGGT1_258950 | organism=Toxoplasma_gondii_GT1 | gene_product=lectin family protein | transcript_product=lectin family protein | location=TGGT1_chrVIIb:3040792-3044811(+) | protein_length=646 | sequence_SO=chromosome | SO=protein_coding_gene | is_pseudo=false	1	1	1	0	1	2.01	3.381e-05	X	X	X	X	X	X	X	646	70319	7.3
TGGT1_201690	| transcript=TGGT1_201690-t26_1 | gene=TGGT1_201690 | organism=Toxoplasma_gondii_GT1 | gene_product=BT1 family protein | transcript_product=BT1 family protein | location=TGGT1_chrVIIa:3746817-3749321(-) | protein_length=834 | sequence_SO=chromosome | SO=protein_coding_gene | is_pseudo=false	1	1	1	0	1	3.6	2.619e-05	X	X	X	X	X	X	X	834	90131	7.4
TGGT1_244470	RNG2 | transcript=TGGT1_244470-t26_1 | gene=TGGT1_244470 | organism=Toxoplasma_gondii_GT1 | gene_product=hypothetical protein | transcript_product=hypothetical protein | location=TGGT1_chrVI:3203997-3215302(-) | protein_length=2595 | sequence_SO=chromosome | SO=protein_coding_gene | is_pseudo=false	1	1	1	0	1	0.42	8.42e-06	X	X	X	X	X	X	X	2595	290306	6
TGGT1_293280	| transcript=TGGT1_293280-t26_1 | gene=TGGT1_293280 | organism=Toxoplasma_gondii_GT1 | gene_product=cyclin protein | transcript_product=cyclin protein | location=TGGT1_chrIa:214410-222128(-) | protein_length=2572 | sequence_SO=chromosome | SO=protein_coding_gene | is_pseudo=false	1	1	1	0	1	0.47	8.49e-06	X	X	X	X	X	X	X	2572	272946	6.5
TGGT1_278780	APR6 | transcript=TGGT1_278780-t26_1 | gene=TGGT1_278780 | organism=Toxoplasma_gondii_GT1 | gene_product=hypothetical protein | transcript_product=hypothetical protein | location=TGGT1_chrXII:5793913-5797545(+) | protein_length=433 | sequence_SO=chromosome | SO=protein_coding_gene | is_pseudo=false	4	12	12	0	12	11.55	0.00060532	1	3	3	0	3	3	6.868e-05	433	45843	6.3
TGGT1_316340	| transcript=TGGT1_316340-t26_1 | gene=TGGT1_316340 | organism=Toxoplasma_gondii_GT1 | gene_product=hypothetical protein | transcript_product=hypothetical protein | location=TGGT1_chrXI:5191484-5192942(+) | protein_length=243 | sequence_SO=chromosome | SO=protein_coding_gene | is_pseudo=false	2	7	7	0	7	10.7	0.00062919	2	3	3	0	3	10.7	0.00012239	243	26850	4.9
TGGT1_278990	| transcript=TGGT1_278990-t26_1 | gene=TGGT1_278990 | organism=Toxoplasma_gondii_GT1 | gene_product=putative phosphate carrier | transcript_product=putative phosphate carrier | location=TGGT1_chrXII:5622211-5625652(-) | protein_length=479 | sequence_SO=chromosome | SO=protein_coding_gene | is_pseudo=false	1	6	6	0	6	3.97	0.00027359	2	4	4	0	4	6.47	8.278e-05	479	53093	9.4
TGGT1_288750	| transcript=TGGT1_288750-t26_1 | gene=TGGT1_288750 | organism=Toxoplasma_gondii_GT1 | gene_product=ubiquinol-cytochrome c reductase | transcript_product=ubiquinol-cytochrome c reductase | location=TGGT1_chrIX:2534185-2536581(+) | protein_length=234 | sequence_SO=chromosome | SO=protein_coding_gene | is_pseudo=false	2	12	12	0	12	11.97	0.0011201	3	9	9	0	9	18.38	0.00038128	234	26742	9.2
TGGT1_249900	| transcript=TGGT1_249900-t26_1 | gene=TGGT1_249900 | organism=Toxoplasma_gondii_GT1 | gene_product=putative adenine nucleotide translocator | transcript_product=putative adenine nucleotide translocator | location=TGGT1_chrXII:4873424-4874380(+) | protein_length=318 | sequence_SO=chromosome | SO=protein_coding_gene | is_pseudo=false	5	14	14	0	14	19.81	0.0009616	3	12	12	0	12	12.26	0.00037409	318	35256	9.7
TGGT1_249240	| transcript=TGGT1_249240-t26_1 | gene=TGGT1_249240 | organism=Toxoplasma_gondii_GT1 | gene_product=putative calmodulin | transcript_product=putative calmodulin | location=TGGT1_chrXII:4324350-4325995(-) | protein_length=149 | sequence_SO=chromosome | SO=protein_coding_gene | is_pseudo=false	3	17	17	0	17	31.54	0.00249204	3	16	16	0	16	47.65	0.00106452	149	16805	4.2
TGGT1_201760	| transcript=TGGT1_201760-t26_1 | gene=TGGT1_201760 | organism=Toxoplasma_gondii_GT1 | gene_product=hypothetical protein | transcript_product=hypothetical protein | location=TGGT1_chrVIIa:3716556-3719107(+) | protein_length=336 | sequence_SO=chromosome | SO=protein_coding_gene | is_pseudo=false	1	3	3	0	3	5.36	0.00019502	1	3	3	0	3	5.36	8.851e-05	336	37305	7.7
TGGT1_243250	| transcript=TGGT1_243250-t26_1 | gene=TGGT1_243250 | organism=Toxoplasma_gondii_GT1 | gene_product=myosin H | transcript_product=myosin H | location=TGGT1_chrVI:2380998-2399536(-) | protein_length=1513 | sequence_SO=chromosome | SO=protein_coding_gene | is_pseudo=false	2	5	5	0	5	1.78	7.218e-05	2	5	5	0	5	1.78	3.276e-05	1513	169658	9.5
TGGT1_262620	| transcript=TGGT1_262620-t26_1 | gene=TGGT1_262620 | organism=Toxoplasma_gondii_GT1 | gene_product=RNA recognition motif-containing protein | transcript_product=RNA recognition motif-containing protein | location=TGGT1_chrVIIb:1093901-1096823(+) | protein_length=293 | sequence_SO=chromosome | SO=protein_coding_gene | is_pseudo=false	4	20	20	0	20	17.06	0.00149092	7	23	23	0	23	29.69	0.00077818	293	31760	9.1
TGGT1_219820	| transcript=TGGT1_219820-t26_1 | gene=TGGT1_219820 | organism=Toxoplasma_gondii_GT1 | gene_product=putative polyubiquitin UbC | transcript_product=putative polyubiquitin UbC | location=TGGT1_chrXII:557673-558596(-) | protein_length=307 | sequence_SO=chromosome | SO=protein_coding_gene | is_pseudo=false	2	15	13	2	14.2381	8.14	0.00101299	2	18	16	2	17.1852	8.14	0.00055493	307	34450	8.2
TGGT1_243950	| transcript=TGGT1_243950-t26_1 | gene=TGGT1_243950 | organism=Toxoplasma_gondii_GT1 | gene_product=putative prohibitin | transcript_product=putative prohibitin | location=TGGT1_chrVI:2820162-2822544(+) | protein_length=271 | sequence_SO=chromosome | SO=protein_coding_gene | is_pseudo=false	2	8	8	0	8	11.44	0.00064478	3	11	11	0	11	15.5	0.00040239	271	30222	8.1
TGGT1_308860	| transcript=TGGT1_308860-t26_1 | gene=TGGT1_308860 | organism=Toxoplasma_gondii_GT1 | gene_product=hypothetical protein | transcript_product=hypothetical protein | location=TGGT1_chrXI:267813-271388(-) | protein_length=654 | sequence_SO=chromosome | SO=protein_coding_gene | is_pseudo=false	2	9	9	0	9	5.05	0.00030058	4	13	13	0	13	10.09	0.00019705	654	69567	10
TGGT1_297810	| transcript=TGGT1_297810-t26_1 | gene=TGGT1_297810 | organism=Toxoplasma_gondii_GT1 | gene_product=hypothetical protein | transcript_product=hypothetical protein | location=TGGT1_chrII:2012516-2015258(-) | protein_length=266 | sequence_SO=chromosome | SO=protein_coding_gene | is_pseudo=false	2	9	9	0	9	11.28	0.00073902	4	13	13	0	13	23.31	0.00048449	266	29569	6.5
TGGT1_262010	| transcript=TGGT1_262010-t26_1 | gene=TGGT1_262010 | organism=Toxoplasma_gondii_GT1 | gene_product=calmodulin CAM2 | transcript_product=calmodulin CAM2 | location=TGGT1_chrVIIb:1401611-1403836(+) | protein_length=142 | sequence_SO=chromosome | SO=protein_coding_gene | is_pseudo=false	1	2	2	0	2	8.45	0.00030763	2	3	3	0	3	16.9	0.00020944	142	15391	4.7
TGGT1_238250	| transcript=TGGT1_238250-t26_1 | gene=TGGT1_238250 | organism=Toxoplasma_gondii_GT1 | gene_product=ribosomal protein RPL36 | transcript_product=ribosomal protein RPL36 | location=TGGT1_chrVI:154936-156110(+) | protein_length=101 | sequence_SO=chromosome | SO=protein_coding_gene | is_pseudo=false	1	2	2	0	2	10.89	0.00043251	2	3	3	0	3	11.88	0.00029446	101	11408	12.1
TGGT1_227910	| transcript=TGGT1_227910-t26_1 | gene=TGGT1_227910 | organism=Toxoplasma_gondii_GT1 | gene_product=hypothetical protein | transcript_product=hypothetical protein | location=TGGT1_chrX:650367-652104(+) | protein_length=122 | sequence_SO=chromosome | SO=protein_coding_gene | is_pseudo=false	1	2	2	0	2	13.11	0.00035807	1	3	3	0	3	13.11	0.00024377	122	14374	9
TGGT1_258870B	| transcript=TGGT1_258870B-t26_1 | gene=TGGT1_258870B | organism=Toxoplasma_gondii_GT1 | gene_product=hypothetical protein | transcript_product=hypothetical protein | location=TGGT1_chrVIIb:3077592-3081353(-) | protein_length=472 | sequence_SO=chromosome | SO=protein_coding_gene | is_pseudo=false	2	5	3	2	5	6.14	0.00023138	4	12	4	8	7.55556	13.77	0.00015869	472	52111	10
TGGT1_235470	| transcript=TGGT1_235470-t26_1 | gene=TGGT1_235470 | organism=Toxoplasma_gondii_GT1 | gene_product=myosin A | transcript_product=myosin A | location=TGGT1_chrX:4773284-4778894(+) | protein_length=831 | sequence_SO=chromosome | SO=protein_coding_gene | is_pseudo=false	7	26	26	0	26	12.52	0.00068338	11	42	42	0	42	16.13	0.00050103	831	93334	8.2
TGGT1_264040	| transcript=TGGT1_264040-t26_1 | gene=TGGT1_264040 | organism=Toxoplasma_gondii_GT1 | gene_product=hypothetical protein | transcript_product=hypothetical protein | location=TGGT1_chrVIIb:194329-194991(-) | protein_length=220 | sequence_SO=chromosome | SO=protein_coding_gene | is_pseudo=false	2	2	2	0	2	13.18	0.00019856	3	4	4	0	4	20	0.00018024	220	24547	9.7
TGGT1_248340	| transcript=TGGT1_248340-t26_1 | gene=TGGT1_248340 | organism=Toxoplasma_gondii_GT1 | gene_product=GTP-binding nuclear protein ran/tc4 | transcript_product=GTP-binding nuclear protein ran/tc4 | location=TGGT1_chrXII:3749189-3752256(+) | protein_length=229 | sequence_SO=chromosome | SO=protein_coding_gene | is_pseudo=false	1	4	4	0	4	6.99	0.00038152	2	8	8	0	8	11.35	0.00034632	229	25998	8.6
TGGT1_291330	| transcript=TGGT1_291330-t26_1 | gene=TGGT1_291330 | organism=Toxoplasma_gondii_GT1 | gene_product=RNA recognition motif-containing protein | transcript_product=RNA recognition motif-containing protein | location=TGGT1_chrIX:4055101-4057671(+) | protein_length=228 | sequence_SO=chromosome | SO=protein_coding_gene | is_pseudo=false	1	3	3	0	3	5.26	0.00028739	3	6	6	0	6	15.79	0.00026088	228	25512	10.5
TGGT1_271970	| transcript=TGGT1_271970-t26_1 | gene=TGGT1_271970 | organism=Toxoplasma_gondii_GT1 | gene_product=glideosome-associated protein with multiple-membrane spans GAPM3 | transcript_product=glideosome-associated protein with multiple-membrane spans GAPM3 | location=TGGT1_chrVIII:4254025-4255814(+) | protein_length=310 | sequence_SO=chromosome | SO=protein_coding_gene | is_pseudo=false	1	7	7	0	7	9.03	0.00049321	1	15	15	0	15	9.03	0.00047968	310	34282	5
TGGT1_289970	| transcript=TGGT1_289970-t26_1 | gene=TGGT1_289970 | organism=Toxoplasma_gondii_GT1 | gene_product=hypothetical protein | transcript_product=hypothetical protein | location=TGGT1_chrIX:3366173-3367777(+) | protein_length=232 | sequence_SO=chromosome | SO=protein_coding_gene | is_pseudo=false	2	12	12	0	12	19.83	0.00112976	3	26	26	0	26	21.98	0.00111098	232	24489	11.7
TGGT1_297430	| transcript=TGGT1_297430-t26_1 | gene=TGGT1_297430 | organism=Toxoplasma_gondii_GT1 | gene_product=hypothetical protein | transcript_product=hypothetical protein | location=TGGT1_chrII:1749482-1752364(+) | protein_length=248 | sequence_SO=chromosome | SO=protein_coding_gene | is_pseudo=false	3	11	11	0	11	23.79	0.0009688	3	25	25	0	25	23.79	0.00099933	248	25337	11.6
TGGT1_259630	| transcript=TGGT1_259630-t26_1 | gene=TGGT1_259630 | organism=Toxoplasma_gondii_GT1 | gene_product=hypothetical protein | transcript_product=hypothetical protein | location=TGGT1_chrVIIb:2722823-2724032(+) | protein_length=160 | sequence_SO=chromosome | SO=protein_coding_gene | is_pseudo=false	2	6	6	0	6	23.13	0.00081907	4	14	14	0	14	23.13	0.00086742	160	18283	5.1
TGGT1_266960	| transcript=TGGT1_266960-t26_1 | gene=TGGT1_266960 | organism=Toxoplasma_gondii_GT1 | gene_product=beta-tubulin | transcript_product=beta-tubulin | location=TGGT1_chrIX:705551-707606(-) | protein_length=449 | sequence_SO=chromosome | SO=protein_coding_gene | is_pseudo=false	12	40	4	36	40	32.07	0.00194584	24	535	37	498	101.408	40.31	0.00223895	449	50073	4.8
TGGT1_219270	| transcript=TGGT1_219270-t26_1 | gene=TGGT1_219270 | organism=Toxoplasma_gondii_GT1 | gene_product=multi-pass transmembrane protein | transcript_product=multi-pass transmembrane protein | location=TGGT1_chrXII:948336-949904(+) | protein_length=389 | sequence_SO=chromosome | SO=protein_coding_gene | is_pseudo=false	1	4	4	0	4	8.23	0.0002246	1	11	11	0	11	8.23	0.00028033	389	43033	4.9
TGGT1_263700	| transcript=TGGT1_263700-t26_1 | gene=TGGT1_263700 | organism=Toxoplasma_gondii_GT1 | gene_product=ribosomal protein RPS14 | transcript_product=ribosomal protein RPS14 | location=TGGT1_chrVIIb:359504-361231(+) | protein_length=156 | sequence_SO=chromosome | SO=protein_coding_gene | is_pseudo=false	3	6	4	2	6	27.56	0.00084008	6	17	13	4	16.4667	42.31	0.00104641	156	16302	10.3
TGGT1_231630	| transcript=TGGT1_231630-t26_1 | gene=TGGT1_231630 | organism=Toxoplasma_gondii_GT1 | gene_product=alveolin domain containing intermediate filament IMC4 | transcript_product=alveolin domain containing intermediate filament IMC4 | location=TGGT1_chrVIII:1508307-1510463(-) | protein_length=452 | sequence_SO=chromosome | SO=protein_coding_gene | is_pseudo=false	4	7	7	0	7	13.5	0.00033826	7	20	20	0	20	27.65	0.00043864	452	50172	6
TGGT1_254440	| transcript=TGGT1_254440-t26_1 | gene=TGGT1_254440 | organism=Toxoplasma_gondii_GT1 | gene_product=ribosomal protein RPL12 | transcript_product=ribosomal protein RPL12 | location=TGGT1_chrIII:1720222-1723221(-) | protein_length=165 | sequence_SO=chromosome | SO=protein_coding_gene | is_pseudo=false	1	2	2	0	2	9.09	0.00026475	1	6	6	0	6	9.09	0.00036048	165	17821	9.4
TGGT1_263080	| transcript=TGGT1_263080-t26_1 | gene=TGGT1_263080 | organism=Toxoplasma_gondii_GT1 | gene_product=hypothetical protein | transcript_product=hypothetical protein | location=TGGT1_chrVIIb:796791-797192(+) | protein_length=133 | sequence_SO=chromosome | SO=protein_coding_gene | is_pseudo=false	1	1	1	0	1	12.78	0.00016423	1	3	3	0	3	12.78	0.00022361	133	14408	9.1
TGGT1_235380	| transcript=TGGT1_235380-t26_1 | gene=TGGT1_235380 | organism=Toxoplasma_gondii_GT1 | gene_product=hypothetical protein | transcript_product=hypothetical protein | location=TGGT1_chrX:4705213-4712437(-) | protein_length=583 | sequence_SO=chromosome | SO=protein_coding_gene | is_pseudo=false	1	3	3	0	3	1.72	0.00011239	3	9	9	0	9	7.2	0.00015304	583	65216	9.3
TGGT1_274060	| transcript=TGGT1_274060-t26_1 | gene=TGGT1_274060 | organism=Toxoplasma_gondii_GT1 | gene_product=2-oxoglutarate/malate translocase OMT | transcript_product=2-oxoglutarate/malate translocase OMT | location=TGGT1_chrVIII:3043521-3046134(+) | protein_length=323 | sequence_SO=chromosome | SO=protein_coding_gene | is_pseudo=false	2	7	7	0	7	12.38	0.00047336	2	22	22	0	22	12.38	0.00067521	323	35072	9.8
TGGT1_363030	| transcript=TGGT1_363030-t26_1 | gene=TGGT1_363030 | organism=Toxoplasma_gondii_GT1 | gene_product=rhoptry protein ROP8 | transcript_product=rhoptry protein ROP8 | location=AAQM03000199:1511-3196(+) | protein_length=561 | sequence_SO=contig | SO=protein_coding_gene | is_pseudo=false	8	43	28	15	37	18.72	0.00144056	13	125	93	32	117.673	24.42	0.00207938	561	64032	7.9
TGGT1_230160	| transcript=TGGT1_230160-t26_1 | gene=TGGT1_230160 | organism=Toxoplasma_gondii_GT1 | gene_product=hypothetical protein | transcript_product=hypothetical protein | location=TGGT1_chrVIII:647435-648305(-) | protein_length=142 | sequence_SO=chromosome | SO=protein_coding_gene | is_pseudo=false	3	7	7	0	7	26.06	0.00107672	5	23	23	0	23	50.7	0.00160568	142	15845	6.2
TGGT1_295125	| transcript=TGGT1_295125-t26_1 | gene=TGGT1_295125 | organism=Toxoplasma_gondii_GT1 | gene_product=rhoptry protein ROP4 | transcript_product=rhoptry protein ROP4 | location=TGGT1_chrIa:1394541-1396277(-) | protein_length=365 | sequence_SO=chromosome | SO=protein_coding_gene | is_pseudo=false	3	11	9	2	11	12.88	0.00065825	5	72	21	51	37.1803	19.18	0.00100981	365	40138	5.3
TGGT1_258410	| transcript=TGGT1_258410-t26_1 | gene=TGGT1_258410 | organism=Toxoplasma_gondii_GT1 | gene_product=photosensitized INA-labeled protein PHIL1 | transcript_product=photosensitized INA-labeled protein PHIL1 | location=TGGT1_chrVIIb:3400417-3400914(+) | protein_length=165 | sequence_SO=chromosome | SO=protein_coding_gene | is_pseudo=false	2	7	7	0	7	13.33	0.00092663	2	24	24	0	24	15.15	0.00144194	165	18844	6.3
TGGT1_311470	| transcript=TGGT1_311470-t26_1 | gene=TGGT1_311470 | organism=Toxoplasma_gondii_GT1 | gene_product=rhoptry neck protein RON5 | transcript_product=rhoptry neck protein RON5 | location=TGGT1_chrXI:2047692-2067010(-) | protein_length=1699 | sequence_SO=chromosome | SO=protein_coding_gene | is_pseudo=false	6	16	16	0	16	6.53	0.00020569	13	55	55	0	55	15.42	0.00032091	1699	186968	8.5
TGGT1_310010	| transcript=TGGT1_310010-t26_1 | gene=TGGT1_310010 | organism=Toxoplasma_gondii_GT1 | gene_product=rhoptry neck protein RON1 | transcript_product=rhoptry neck protein RON1 | location=TGGT1_chrXI:969238-974493(+) | protein_length=1158 | sequence_SO=chromosome | SO=protein_coding_gene | is_pseudo=false	1	2	2	0	2	1.73	3.772e-05	1	7	7	0	7	1.73	5.993e-05	1158	127540	5
TGGT1_292130	| transcript=TGGT1_292130-t26_1 | gene=TGGT1_292130 | organism=Toxoplasma_gondii_GT1 | gene_product=ribosomal protein RPL13A | transcript_product=ribosomal protein RPL13A | location=TGGT1_chrIX:4373947-4376715(-) | protein_length=286 | sequence_SO=chromosome | SO=protein_coding_gene | is_pseudo=false	2	4	4	0	4	8.74	0.00030548	4	14	14	0	14	11.89	0.00048527	286	32749	10.7
TGGT1_314810	| transcript=TGGT1_314810-t26_1 | gene=TGGT1_314810 | organism=Toxoplasma_gondii_GT1 | gene_product=ribosomal protein RPL7 | transcript_product=ribosomal protein RPL7 | location=TGGT1_chrXI:4256933-4260657(+) | protein_length=258 | sequence_SO=chromosome | SO=protein_coding_gene | is_pseudo=false	1	2	2	0	2	5.43	0.00016932	3	7	7	0	7	14.34	0.00026897	258	30122	10.4
TGGT1_411470	| transcript=TGGT1_411470-t26_1 | gene=TGGT1_411470 | organism=Toxoplasma_gondii_GT1 | gene_product=putative transmembrane protein | transcript_product=putative transmembrane protein | location=AAQM03000493:218-1321(-) | protein_length=367 | sequence_SO=contig | SO=protein_coding_gene | is_pseudo=false	1	6	0	6	1.25	5.99	7.439e-05	5	25	0	25	0	20.71	X	367	40320	7.5
TGGT1_260260	| transcript=TGGT1_260260-t26_1 | gene=TGGT1_260260 | organism=Toxoplasma_gondii_GT1 | gene_product=ribosomal protein RPP1 | transcript_product=ribosomal protein RPP1 | location=TGGT1_chrVIIb:2389422-2391225(-) | protein_length=179 | sequence_SO=chromosome | SO=protein_coding_gene | is_pseudo=false	2	13	13	0	13	20.11	0.00158629	3	51	51	0	51	20.11	0.00282447	179	18802	4.9
TGGT1_238010	| transcript=TGGT1_238010-t26_1 | gene=TGGT1_238010 | organism=Toxoplasma_gondii_GT1 | gene_product=ribosomal protein RPL23A | transcript_product=ribosomal protein RPL23A | location=TGGT1_chrVI:8631-10722(+) | protein_length=167 | sequence_SO=chromosome | SO=protein_coding_gene | is_pseudo=false	1	2	2	0	2	7.78	0.00026158	3	8	8	0	8	12.57	0.00047489	167	18562	10.4
TGGT1_248480	| transcript=TGGT1_248480-t26_1 | gene=TGGT1_248480 | organism=Toxoplasma_gondii_GT1 | gene_product=ribosomal protein RPS9 | transcript_product=ribosomal protein RPS9 | location=TGGT1_chrXII:3816916-3818776(+) | protein_length=188 | sequence_SO=chromosome | SO=protein_coding_gene | is_pseudo=false	2	2	2	0	2	10.11	0.00023236	3	8	8	0	8	15.96	0.00042184	188	21684	10.5
TGGT1_291880	| transcript=TGGT1_291880-t26_1 | gene=TGGT1_291880 | organism=Toxoplasma_gondii_GT1 | gene_product=hypothetical protein | transcript_product=hypothetical protein | location=TGGT1_chrIX:4192980-4199567(+) | protein_length=783 | sequence_SO=chromosome | SO=protein_coding_gene | is_pseudo=false	1	1	1	0	1	1.92	2.79e-05	1	4	4	0	4	1.92	5.064e-05	783	80260	9.7
TGGT1_309590	| transcript=TGGT1_309590-t26_1 | gene=TGGT1_309590 | organism=Toxoplasma_gondii_GT1 | gene_product=rhoptry protein ROP1 | transcript_product=rhoptry protein ROP1 | location=TGGT1_chrXI:707942-709312(+) | protein_length=456 | sequence_SO=chromosome | SO=protein_coding_gene | is_pseudo=false	4	7	7	0	7	10.31	0.00033529	5	31	31	0	31	10.53	0.00067393	456	49542	5.2
TGGT1_230210	| transcript=TGGT1_230210-t26_1 | gene=TGGT1_230210 | organism=Toxoplasma_gondii_GT1 | gene_product=alveolin domain containing intermediate filament IMC10 | transcript_product=alveolin domain containing intermediate filament IMC10 | location=TGGT1_chrVIII:682439-685345(+) | protein_length=560 | sequence_SO=chromosome | SO=protein_coding_gene | is_pseudo=false	3	7	7	0	7	8.21	0.00027302	10	34	34	0	34	22.5	0.00060188	560	61175	4.8
TGGT1_231160	| transcript=TGGT1_231160-t26_1 | gene=TGGT1_231160 | organism=Toxoplasma_gondii_GT1 | gene_product=hypothetical protein | transcript_product=hypothetical protein | location=TGGT1_chrVIII:1271630-1273190(+) | protein_length=178 | sequence_SO=chromosome | SO=protein_coding_gene | is_pseudo=false	1	4	4	0	4	10.67	0.00049083	2	20	20	0	20	27.53	0.00111386	178	18296	5.1
TGGT1_231640	| transcript=TGGT1_231640-t26_1 | gene=TGGT1_231640 | organism=Toxoplasma_gondii_GT1 | gene_product=alveolin domain containing intermediate filament IMC1 | transcript_product=alveolin domain containing intermediate filament IMC1 | location=TGGT1_chrVIII:1511977-1514752(+) | protein_length=609 | sequence_SO=chromosome | SO=protein_coding_gene | is_pseudo=false	3	13	13	0	13	7.72	0.00046625	8	65	65	0	65	24.47	0.00105807	609	69597	5.2
TGGT1_263320	| transcript=TGGT1_263320-t26_1 | gene=TGGT1_263320 | organism=Toxoplasma_gondii_GT1 | gene_product=hypothetical protein | transcript_product=hypothetical protein | location=TGGT1_chrVIIb:613192-614403(-) | protein_length=403 | sequence_SO=chromosome | SO=protein_coding_gene | is_pseudo=false	1	1	1	0	1	3.23	5.42e-05	2	5	5	0	5	6.45	0.00012299	403	42137	12.2
TGGT1_258090	| transcript=TGGT1_258090-t26_1 | gene=TGGT1_258090 | organism=Toxoplasma_gondii_GT1 | gene_product=hypothetical protein | transcript_product=hypothetical protein | location=TGGT1_chrVIIb:3544361-3553453(-) | protein_length=954 | sequence_SO=chromosome | SO=protein_coding_gene | is_pseudo=false	1	1	1	0	1	1.57	2.29e-05	3	6	6	0	6	5.97	6.235e-05	954	106083	7.5
TGGT1_226570	| transcript=TGGT1_226570-t26_1 | gene=TGGT1_226570 | organism=Toxoplasma_gondii_GT1 | gene_product=hypothetical protein | transcript_product=hypothetical protein | location=TGGT1_chrX:1439365-1440887(-) | protein_length=139 | sequence_SO=chromosome | SO=protein_coding_gene | is_pseudo=false	1	2	2	0	2	13.67	0.00031427	3	12	12	0	12	22.3	0.00085583	139	14996	5.4
TGGT1_262690	| transcript=TGGT1_262690-t26_1 | gene=TGGT1_262690 | organism=Toxoplasma_gondii_GT1 | gene_product=ribosomal protein RPL27 | transcript_product=ribosomal protein RPL27 | location=TGGT1_chrVIIb:1055303-1056255(+) | protein_length=142 | sequence_SO=chromosome | SO=protein_coding_gene | is_pseudo=false	2	3	3	0	3	14.79	0.00046145	2	18	18	0	18	14.79	0.00125662	142	16331	10.4
TGGT1_411760	| transcript=TGGT1_411760-t26_1 | gene=TGGT1_411760 | organism=Toxoplasma_gondii_GT1 | gene_product=actin | transcript_product=actin | location=AAQM03000536:57-991(+) | protein_length=287 | sequence_SO=contig | SO=protein_coding_gene | is_pseudo=false	3	13	0	13	0.5	14.63	3.805e-05	6	37	0	37	3	25.78	0.00010362	287	32059	6
TGGT1_286600	| transcript=TGGT1_286600-t26_1 | gene=TGGT1_286600 | organism=Toxoplasma_gondii_GT1 | gene_product=hypothetical protein | transcript_product=hypothetical protein | location=TGGT1_chrV:1621096-1622773(-) | protein_length=388 | sequence_SO=chromosome | SO=protein_coding_gene | is_pseudo=false	2	5	5	0	5	8.51	0.00028147	7	31	31	0	31	18.56	0.00079204	388	43003	8.8
TGGT1_315780	| transcript=TGGT1_315780-t26_1 | gene=TGGT1_315780 | organism=Toxoplasma_gondii_GT1 | gene_product=putative myosin regulatory light chain | transcript_product=putative myosin regulatory light chain | location=TGGT1_chrXI:4923626-4926382(+) | protein_length=206 | sequence_SO=chromosome | SO=protein_coding_gene | is_pseudo=false	1	2	2	0	2	6.31	0.00021206	2	13	13	0	13	14.08	0.0006256	206	23124	7.5
TGGT1_295360	| transcript=TGGT1_295360-t26_1 | gene=TGGT1_295360 | organism=Toxoplasma_gondii_GT1 | gene_product=hypothetical protein | transcript_product=hypothetical protein | location=TGGT1_chrIa:1791407-1792949(+) | protein_length=268 | sequence_SO=chromosome | SO=protein_coding_gene | is_pseudo=false	1	1	1	0	1	4.48	8.15e-05	4	7	7	0	7	21.27	0.00025893	268	29550	7.1
TGGT1_268570	| transcript=TGGT1_268570-t26_1 | gene=TGGT1_268570 | organism=Toxoplasma_gondii_GT1 | gene_product=zinc finger (CCCH type) motif-containing protein | transcript_product=zinc finger (CCCH type) motif-containing protein | location=TGGT1_chrVIII:6423572-6428080(-) | protein_length=449 | sequence_SO=chromosome | SO=protein_coding_gene | is_pseudo=false	1	1	1	0	1	5.79	4.865e-05	2	7	7	0	7	12.47	0.00015455	449	47093	8.3
TGGT1_240060	| transcript=TGGT1_240060-t26_1 | gene=TGGT1_240060 | organism=Toxoplasma_gondii_GT1 | gene_product=hypothetical protein | transcript_product=hypothetical protein | location=TGGT1_chrVI:1027949-1030621(+) | protein_length=844 | sequence_SO=chromosome | SO=protein_coding_gene | is_pseudo=false	1	4	4	0	4	3.67	0.00010352	7	28	28	0	28	16.82	0.00032888	844	88787	10.9
TGGT1_308090	| transcript=TGGT1_308090-t26_1 | gene=TGGT1_308090 | organism=Toxoplasma_gondii_GT1 | gene_product=rhoptry protein ROP5 | transcript_product=rhoptry protein ROP5 | location=AAQM03000031:206-1855(-) | protein_length=549 | sequence_SO=contig | SO=protein_coding_gene | is_pseudo=false	5	16	12	4	15.4286	14.94	0.00061383	14	366	70	296	109.236	30.78	0.00197247	549	60776	9.2
TGGT1_204020	| transcript=TGGT1_204020-t26_1 | gene=TGGT1_204020 | organism=Toxoplasma_gondii_GT1 | gene_product=ribosomal protein RPL8 | transcript_product=ribosomal protein RPL8 | location=TGGT1_chrVIIa:1947745-1950214(+) | protein_length=260 | sequence_SO=chromosome | SO=protein_coding_gene | is_pseudo=false	1	2	2	0	2	4.23	0.00016802	3	15	15	0	15	16.92	0.00057192	260	28255	10.9
TGGT1_203310	| transcript=TGGT1_203310-t26_1 | gene=TGGT1_203310 | organism=Toxoplasma_gondii_GT1 | gene_product=dense granule protein GRA7 | transcript_product=dense granule protein GRA7 | location=TGGT1_chrVIIa:2502941-2503651(+) | protein_length=236 | sequence_SO=chromosome | SO=protein_coding_gene | is_pseudo=false	7	53	53	0	53	42.8	0.00490519	15	422	422	0	422	60.59	0.0177264	236	25858	5.2
TGGT1_209030	| transcript=TGGT1_209030-t26_1 | gene=TGGT1_209030 | organism=Toxoplasma_gondii_GT1 | gene_product=actin ACT1 | transcript_product=actin ACT1 | location=TGGT1_chrIb:1014618-1016180(+) | protein_length=376 | sequence_SO=chromosome | SO=protein_coding_gene | is_pseudo=false	2	5	3	2	3.4	9.04	0.00019751	9	37	25	12	27.1739	35.64	0.00071645	376	41908	5.2
TGGT1_306060	| transcript=TGGT1_306060-t26_1 | gene=TGGT1_306060 | organism=Toxoplasma_gondii_GT1 | gene_product=rhoptry neck protein RON8 | transcript_product=rhoptry neck protein RON8 | location=TGGT1_chrIX:5560917-5575203(-) | protein_length=2980 | sequence_SO=chromosome | SO=protein_coding_gene | is_pseudo=false	3	9	9	0	9	1.51	6.597e-05	18	74	74	0	74	11.41	0.00024617	2980	329033	8.4
TGGT1_209910	| transcript=TGGT1_209910-t26_1 | gene=TGGT1_209910 | organism=Toxoplasma_gondii_GT1 | gene_product=histone H2Bv | transcript_product=histone H2Bv | location=TGGT1_chrIb:1562803-1563174(+) | protein_length=123 | sequence_SO=chromosome | SO=protein_coding_gene | is_pseudo=false	2	31	31	0	31	20.33	0.00550489	4	265	265	0	265	21.14	0.021358	123	13732	10.6
TGGT1_324600	| transcript=TGGT1_324600-t26_1 | gene=TGGT1_324600 | organism=Toxoplasma_gondii_GT1 | gene_product=heat shock protein | transcript_product=heat shock protein | location=TGGT1_chrVIII:2284363-2285174(-) | protein_length=185 | sequence_SO=chromosome | SO=protein_coding_gene | is_pseudo=false	5	12	12	0	12	32.43	0.00141678	9	103	103	0	103	42.7	0.00551931	185	20266	5.4
TGGT1_207840	| transcript=TGGT1_207840-t26_1 | gene=TGGT1_207840 | organism=Toxoplasma_gondii_GT1 | gene_product=ribosomal protein RPS17 | transcript_product=ribosomal protein RPS17 | location=TGGT1_chrIb:342658-344358(-) | protein_length=132 | sequence_SO=chromosome | SO=protein_coding_gene | is_pseudo=false	1	7	7	0	7	14.39	0.00115829	4	61	61	0	61	34.09	0.00458116	132	15229	10.7
TGGT1_216000	| transcript=TGGT1_216000-t26_1 | gene=TGGT1_216000 | organism=Toxoplasma_gondii_GT1 | gene_product=alveolin domain containing intermediate filament IMC3 | transcript_product=alveolin domain containing intermediate filament IMC3 | location=TGGT1_chrXI:6395592-6397208(+) | protein_length=538 | sequence_SO=chromosome | SO=protein_coding_gene | is_pseudo=false	2	12	12	0	12	10.78	0.00048718	6	106	106	0	106	25.28	0.00195318	538	58000	5.3
TGGT1_315610	| transcript=TGGT1_315610-t26_1 | gene=TGGT1_315610 | organism=Toxoplasma_gondii_GT1 | gene_product=hypothetical protein | transcript_product=hypothetical protein | location=TGGT1_chrXI:4798811-4799287(+) | protein_length=158 | sequence_SO=chromosome | SO=protein_coding_gene | is_pseudo=false	3	14	14	0	14	24.05	0.00193537	3	145	145	0	145	24.05	0.00909767	158	15971	11.8
TGGT1_258470	| transcript=TGGT1_258470-t26_1 | gene=TGGT1_258470 | organism=Toxoplasma_gondii_GT1 | gene_product=hypothetical protein | transcript_product=hypothetical protein | location=TGGT1_chrVIIb:3369823-3371292(+) | protein_length=284 | sequence_SO=chromosome | SO=protein_coding_gene | is_pseudo=false	2	2	2	0	2	8.45	0.00015382	3	22	22	0	22	21.13	0.00076793	284	31708	7.8
TGGT1_227620	| transcript=TGGT1_227620-t26_1 | gene=TGGT1_227620 | organism=Toxoplasma_gondii_GT1 | gene_product=dense granule protein GRA2 | transcript_product=dense granule protein GRA2 | location=TGGT1_chrX:779857-780655(-) | protein_length=185 | sequence_SO=chromosome | SO=protein_coding_gene | is_pseudo=false	1	2	2	0	2	5.95	0.00023613	3	23	23	0	23	17.84	0.00123247	185	19843	9
TGGT1_286720	| transcript=TGGT1_286720-t26_1 | gene=TGGT1_286720 | organism=Toxoplasma_gondii_GT1 | gene_product=heat shock protein HSP28 | transcript_product=heat shock protein HSP28 | location=TGGT1_chrV:1565219-1566049(+) | protein_length=276 | sequence_SO=chromosome | SO=protein_coding_gene | is_pseudo=false	1	1	1	0	1	6.52	7.914e-05	4	12	12	0	12	23.19	0.00043101	276	31036	6.2
TGGT1_288650	| transcript=TGGT1_288650-t26_1 | gene=TGGT1_288650 | organism=Toxoplasma_gondii_GT1 | gene_product=dense granule protein GRA12 | transcript_product=dense granule protein GRA12 | location=TGGT1_chrIX:2467879-2469672(-) | protein_length=436 | sequence_SO=chromosome | SO=protein_coding_gene | is_pseudo=false	4	8	8	0	8	12.16	0.00040077	13	102	102	0	102	35.32	0.00231917	436	47913	9.2
TGGT1_239260	| transcript=TGGT1_239260-t26_1 | gene=TGGT1_239260 | organism=Toxoplasma_gondii_GT1 | gene_product=histone H4 | transcript_product=histone H4 | location=TGGT1_chrVI:491746-492057(-) | protein_length=103 | sequence_SO=chromosome | SO=protein_coding_gene | is_pseudo=false	3	20	11	9	18.0714	31.07	0.0038322	5	237	202	35	231.582	43.69	0.0222888	103	11439	11.4
TGGT1_261250	| transcript=TGGT1_261250-t26_1 | gene=TGGT1_261250 | organism=Toxoplasma_gondii_GT1 | gene_product=histone H2A1 | transcript_product=histone H2A1 | location=TGGT1_chrVIIb:1779724-1780266(-) | protein_length=180 | sequence_SO=chromosome | SO=protein_coding_gene | is_pseudo=false	3	30	28	2	29.8667	17.78	0.00362415	2	420	391	29	401.717	17.78	0.0221242	180	19546	10.2
TGGT1_279100	| transcript=TGGT1_279100-t26_1 | gene=TGGT1_279100 | organism=Toxoplasma_gondii_GT1 | gene_product=hypothetical protein | transcript_product=hypothetical protein | location=AAQM03000427:32-1883(+) | protein_length=435 | sequence_SO=contig | SO=protein_coding_gene | is_pseudo=false	3	9	0	9	2.75	11.26	0.00013808	11	86	10	76	39.463	34.71	0.00089933	435	47994	7.5
TGGT1_227280	| transcript=TGGT1_227280-t26_1 | gene=TGGT1_227280 | organism=Toxoplasma_gondii_GT1 | gene_product=dense granule protein GRA3 | transcript_product=dense granule protein GRA3 | location=TGGT1_chrX:956231-956899(-) | protein_length=222 | sequence_SO=chromosome | SO=protein_coding_gene | is_pseudo=false	1	54	54	0	54	6.76	0.00531292	3	804	804	0	804	20.27	0.0359023	222	24242	9.4
TGGT1_231080	| transcript=TGGT1_231080-t26_1 | gene=TGGT1_231080 | organism=Toxoplasma_gondii_GT1 | gene_product=ribosomal protein RPL38 | transcript_product=ribosomal protein RPL38 | location=TGGT1_chrVIII:1225571-1225825(+) | protein_length=84 | sequence_SO=chromosome | SO=protein_coding_gene | is_pseudo=false	1	1	1	0	1	11.9	0.00026002	2	15	15	0	15	25	0.00177024	84	9583	10.7
TGGT1_318440	| transcript=TGGT1_318440-t26_1 | gene=TGGT1_318440 | organism=Toxoplasma_gondii_GT1 | gene_product=helicase associated domain (ha2) protein | transcript_product=helicase associated domain (ha2) protein | location=TGGT1_chrIV:1264045-1277404(-) | protein_length=2234 | sequence_SO=chromosome | SO=protein_coding_gene | is_pseudo=false	1	1	1	0	1	0.67	9.78e-06	7	16	16	0	16	5.82	7.1e-05	2234	236959	9
TGGT1_248700	| transcript=TGGT1_248700-t26_1 | gene=TGGT1_248700 | organism=Toxoplasma_gondii_GT1 | gene_product=alveolin domain containing intermediate filament IMC12 | transcript_product=alveolin domain containing intermediate filament IMC12 | location=TGGT1_chrXII:4033434-4035280(+) | protein_length=277 | sequence_SO=chromosome | SO=protein_coding_gene | is_pseudo=false	2	3	3	0	3	9.75	0.00023656	4	48	48	0	48	17.69	0.00171783	277	29794	5.3
TGGT1_267400	| transcript=TGGT1_267400-t26_1 | gene=TGGT1_267400 | organism=Toxoplasma_gondii_GT1 | gene_product=ribosomal protein RPL32 | transcript_product=ribosomal protein RPL32 | location=TGGT1_chrIX:508439-508944(-) | protein_length=134 | sequence_SO=chromosome | SO=protein_coding_gene | is_pseudo=false	1	1	1	0	1	8.21	0.000163	3	16	16	0	16	25.37	0.00118368	134	15617	11
TGGT1_289690	| transcript=TGGT1_289690-t26_1 | gene=TGGT1_289690 | organism=Toxoplasma_gondii_GT1 | gene_product=glyceraldehyde-3-phosphate dehydrogenase GAPDH1 | transcript_product=glyceraldehyde-3-phosphate dehydrogenase GAPDH1 | location=TGGT1_chrIX:3189155-3191218(-) | protein_length=489 | sequence_SO=chromosome | SO=protein_coding_gene | is_pseudo=false	1	1	1	0	1	3.07	4.467e-05	6	17	17	0	17	15.75	0.00034463	489	53339	8.3
TGGT1_313390	| transcript=TGGT1_313390-t26_1 | gene=TGGT1_313390 | organism=Toxoplasma_gondii_GT1 | gene_product=ribosomal protein RPL6 | transcript_product=ribosomal protein RPL6 | location=TGGT1_chrXI:3299999-3300967(+) | protein_length=322 | sequence_SO=chromosome | SO=protein_coding_gene | is_pseudo=false	1	2	2	0	2	4.66	0.00013566	3	34	34	0	34	16.15	0.00104675	322	36357	10.8
TGGT1_220950	| transcript=TGGT1_220950-t26_1 | gene=TGGT1_220950 | organism=Toxoplasma_gondii_GT1 | gene_product=hypothetical protein | transcript_product=hypothetical protein | location=TGGT1_chrII:72817-74397(+) | protein_length=334 | sequence_SO=chromosome | SO=protein_coding_gene | is_pseudo=false	2	8	2	6	8	8.08	0.00052316	5	160	92	68	143.279	26.65	0.0042526	334	35620	5.3
TGGT1_305520	| transcript=TGGT1_305520-t26_1 | gene=TGGT1_305520 | organism=Toxoplasma_gondii_GT1 | gene_product=ribosomal protein RPS2 | transcript_product=ribosomal protein RPS2 | location=TGGT1_chrIX:5229307-5231745(+) | protein_length=269 | sequence_SO=chromosome | SO=protein_coding_gene | is_pseudo=false	1	1	1	0	1	4.46	8.12e-05	4	18	18	0	18	23.05	0.00066334	269	29336	10.2
TGGT1_410370	| transcript=TGGT1_410370-t26_1 | gene=TGGT1_410370 | organism=Toxoplasma_gondii_GT1 | gene_product=putative transmembrane protein | transcript_product=putative transmembrane protein | location=AAQM03000265:733-2584(+) | protein_length=435 | sequence_SO=contig | SO=protein_coding_gene | is_pseudo=false	3	9	0	9	2.75	11.26	0.00013808	12	88	14	74	51.6481	37.7	0.00117702	435	47739	9.2
TGGT1_222220	| transcript=TGGT1_222220-t26_1 | gene=TGGT1_222220 | organism=Toxoplasma_gondii_GT1 | gene_product=alveolin domain containing intermediate filament IMC7 | transcript_product=alveolin domain containing intermediate filament IMC7 | location=TGGT1_chrII:949239-952716(+) | protein_length=429 | sequence_SO=chromosome | SO=protein_coding_gene | is_pseudo=false	1	5	5	0	5	3.73	0.00025457	9	100	100	0	100	27.97	0.0023108	429	46784	5.1
TGGT1_262670	| transcript=TGGT1_262670-t26_1 | gene=TGGT1_262670 | organism=Toxoplasma_gondii_GT1 | gene_product=ribosomal protein RPL18A | transcript_product=ribosomal protein RPL18A | location=TGGT1_chrVIIb:1067095-1069205(+) | protein_length=183 | sequence_SO=chromosome | SO=protein_coding_gene | is_pseudo=false	1	1	1	0	1	9.84	0.00011936	5	21	21	0	21	29.51	0.00113759	183	21330	10.7
TGGT1_286420A	| transcript=TGGT1_286420A-t26_1 | gene=TGGT1_286420A | organism=Toxoplasma_gondii_GT1 | gene_product=putative elongation factor 1-alpha (EF-1-ALPHA) | transcript_product=putative elongation factor 1-alpha (EF-1-ALPHA) | location=TGGT1_chrV:1692242-1694172(-) | protein_length=448 | sequence_SO=chromosome | SO=protein_coding_gene | is_pseudo=false	3	15	12	3	15	11.61	0.00073132	11	320	305	15	318.147	35.27	0.00703993	448	49506	8.8
TGGT1_311430	| transcript=TGGT1_311430-t26_1 | gene=TGGT1_311430 | organism=Toxoplasma_gondii_GT1 | gene_product=fibrillarin | transcript_product=fibrillarin | location=TGGT1_chrXI:2031325-2032910(-) | protein_length=303 | sequence_SO=chromosome | SO=protein_coding_gene | is_pseudo=false	1	1	1	0	1	3.63	7.209e-05	2	25	25	0	25	9.57	0.00081793	303	31932	10.3
TGGT1_251870	2 genes:TGGT1_251870,TGGT1_305160.TGGT1_251870-t26_1-p1:| transcript=TGGT1_251870-t26_1 | gene=TGGT1_251870 | organism=Toxoplasma_gondii_GT1 | gene_product=histone H2Bb | transcript_product=histone H2Bb | location=TGGT1_chrXII:5555742-5556089(+) | protein_length=115 | sequence_SO=chromosome | SO=protein_coding_gene | is_pseudo=false ;TGGT1_305160-t26_1-p1:| transcript=TGGT1_305160-t26_1 | gene=TG…	2	12	12	0	12	21.74	0.00227917	6	357	357	0	357	31.3	0.0307744	115	12575	10
TGGT1_258580	| transcript=TGGT1_258580-t26_1 | gene=TGGT1_258580 | organism=Toxoplasma_gondii_GT1 | gene_product=rhoptry protein ROP17 | transcript_product=rhoptry protein ROP17 | location=TGGT1_chrVIIb:3287362-3289188(-) | protein_length=608 | sequence_SO=chromosome | SO=protein_coding_gene | is_pseudo=false	3	4	4	0	4	6.25	0.0001437	11	131	131	0	131	22.53	0.00213593	608	69054	9.6
TGGT1_205250	| transcript=TGGT1_205250-t26_1 | gene=TGGT1_205250 | organism=Toxoplasma_gondii_GT1 | gene_product=rhoptry protein ROP18 | transcript_product=rhoptry protein ROP18 | location=TGGT1_chrVIIa:1426782-1428446(-) | protein_length=554 | sequence_SO=chromosome | SO=protein_coding_gene | is_pseudo=false	1	5	5	0	5	2.35	0.00019713	13	171	171	0	171	31.77	0.00305989	554	62342	9.2
TGGT1_410360	| transcript=TGGT1_410360-t26_1 | gene=TGGT1_410360 | organism=Toxoplasma_gondii_GT1 | gene_product=putative transmembrane protein | transcript_product=putative transmembrane protein | location=TGGT1_chrII:71310-72374(+) | protein_length=354 | sequence_SO=chromosome | SO=protein_coding_gene | is_pseudo=false	2	12	0	12	1.25	10.45	7.713e-05	6	110	30	80	50.6102	27.68	0.00141727	354	38079	6.1
TGGT1_239100	| transcript=TGGT1_239100-t26_1 | gene=TGGT1_239100 | organism=Toxoplasma_gondii_GT1 | gene_product=ribosomal protein RPS7 | transcript_product=ribosomal protein RPS7 | location=TGGT1_chrVI:457170-458270(+) | protein_length=196 | sequence_SO=chromosome | SO=protein_coding_gene | is_pseudo=false	1	1	1	0	1	6.63	0.00011144	7	50	50	0	50	42.86	0.00252891	196	22588	9.9
TGGT1_411430	| transcript=TGGT1_411430-t26_1 | gene=TGGT1_411430 | organism=Toxoplasma_gondii_GT1 | gene_product=rhoptry protein ROP5 | transcript_product=rhoptry protein ROP5 | location=AAQM03000489:189-1624(+) | protein_length=461 | sequence_SO=contig | SO=protein_coding_gene | is_pseudo=false	4	6	2	4	2.57143	13.02	0.00012183	15	383	87	296	135.764	37.96	0.00291947	461	51507	10.6
TGGT1_311720	| transcript=TGGT1_311720-t26_1 | gene=TGGT1_311720 | organism=Toxoplasma_gondii_GT1 | gene_product=chaperonin protein BiP | transcript_product=chaperonin protein BiP | location=TGGT1_chrXI:2188121-2191497(-) | protein_length=668 | sequence_SO=chromosome | SO=protein_coding_gene | is_pseudo=false	2	2	1	1	1.33333	4.64	4.36e-05	17	86	73	13	77.6369	30.54	0.00115215	668	73253	5.4
TGGT1_263520	| transcript=TGGT1_263520-t26_1 | gene=TGGT1_263520 | organism=Toxoplasma_gondii_GT1 | gene_product=microtubule associated protein SPM1 | transcript_product=microtubule associated protein SPM1 | location=TGGT1_chrVIIb:473105-475119(+) | protein_length=351 | sequence_SO=chromosome | SO=protein_coding_gene | is_pseudo=false	1	6	6	0	6	3.99	0.00037337	13	353	353	0	353	56.13	0.00996981	351	38738	7.9
TGGT1_229670	| transcript=TGGT1_229670-t26_1 | gene=TGGT1_229670 | organism=Toxoplasma_gondii_GT1 | gene_product=ribosomal protein RPS23 | transcript_product=ribosomal protein RPS23 | location=TGGT1_chrVIII:368147-371053(+) | protein_length=143 | sequence_SO=chromosome | SO=protein_coding_gene | is_pseudo=false	1	1	1	0	1	13.99	0.00015274	3	59	59	0	59	30.07	0.00409011	143	15801	10.8
TGGT1_214220	| transcript=TGGT1_214220-t26_1 | gene=TGGT1_214220 | organism=Toxoplasma_gondii_GT1 | gene_product=hypothetical protein | transcript_product=hypothetical protein | location=TGGT1_chrX:6010193-6012510(+) | protein_length=212 | sequence_SO=chromosome | SO=protein_coding_gene | is_pseudo=false	1	2	2	0	2	6.6	0.00020606	5	136	136	0	136	31.6	0.00635949	212	23414	9.8
TGGT1_309810	| transcript=TGGT1_309810-t26_1 | gene=TGGT1_309810 | organism=Toxoplasma_gondii_GT1 | gene_product=ribosomal protein RPP2 | transcript_product=ribosomal protein RPP2 | location=TGGT1_chrXI:791021-791848(-) | protein_length=113 | sequence_SO=chromosome | SO=protein_coding_gene | is_pseudo=false	1	3	3	0	3	23.01	0.00057988	5	208	208	0	208	64.6	0.0182475	113	11768	4.5
TGGT1_316400B	| transcript=TGGT1_316400B-t26_1 | gene=TGGT1_316400B | organism=Toxoplasma_gondii_GT1 | gene_product=alpha tubulin TUBA1 | transcript_product=alpha tubulin TUBA1 | location=TGGT1_chrXI:5219470-5220918(+) | protein_length=432 | sequence_SO=chromosome | SO=protein_coding_gene | is_pseudo=false	3	9	9	0	9	11.57	0.00045504	9	693	687	6	692.083	32.18	0.0158816	432	47849	5
TGGT1_271050	| transcript=TGGT1_271050-t26_1 | gene=TGGT1_271050 | organism=Toxoplasma_gondii_GT1 | gene_product=SAG-related sequence SRS34A | transcript_product=SAG-related sequence SRS34A | location=TGGT1_chrVIII:4754604-4755164(+) | protein_length=186 | sequence_SO=chromosome | SO=protein_coding_gene | is_pseudo=false	2	2	2	0	2	15.05	0.00023486	3	184	184	0	184	15.59	0.00980672	186	18981	8
TGGT1_254720	| transcript=TGGT1_254720-t26_1 | gene=TGGT1_254720 | organism=Toxoplasma_gondii_GT1 | gene_product=dense granule protein GRA8 | transcript_product=dense granule protein GRA8 | location=TGGT1_chrIII:1884681-1885484(+) | protein_length=267 | sequence_SO=chromosome | SO=protein_coding_gene | is_pseudo=false	4	9	9	0	9	12.73	0.00073625	6	1023	1023	0	1023	20.6	0.0379825	267	28527	10.8
TGGT1_300200	| transcript=TGGT1_300200-t26_1 | gene=TGGT1_300200 | organism=Toxoplasma_gondii_GT1 | gene_product=histone H2AZ | transcript_product=histone H2AZ | location=TGGT1_chrXII:122117-123855(-) | protein_length=155 | sequence_SO=chromosome | SO=protein_coding_gene | is_pseudo=false	3	7	2	5	5.13333	21.29	0.00072337	4	627	551	76	611.536	40	0.039112	155	15920	10.6
TGGT1_273760	| transcript=TGGT1_273760-t26_1 | gene=TGGT1_273760 | organism=Toxoplasma_gondii_GT1 | gene_product=heat shock protein HSP70 | transcript_product=heat shock protein HSP70 | location=TGGT1_chrVIII:3285695-3287698(-) | protein_length=667 | sequence_SO=chromosome | SO=protein_coding_gene | is_pseudo=false	2	2	0	2	0.25	4.35	8.19e-06	12	45	29	16	33.4784	24.59	0.00049757	667	72293	5.2
TGGT1_232410	| transcript=TGGT1_232410-t26_1 | gene=TGGT1_232410 | organism=Toxoplasma_gondii_GT1 | gene_product=PDI family protein | transcript_product=PDI family protein | location=TGGT1_chrVIII:2074655-2076392(-) | protein_length=220 | sequence_SO=chromosome | SO=protein_coding_gene | is_pseudo=false	3	4	4	0	4	17.73	0.00039713	12	1037	1037	0	1037	61.82	0.0467278	220	24909	6.4
TGGT1_269885A	| transcript=TGGT1_269885A-t26_1 | gene=TGGT1_269885A | organism=Toxoplasma_gondii_GT1 | gene_product=rhoptry metalloprotease toxolysin TLN1 | transcript_product=rhoptry metalloprotease toxolysin TLN1 | location=TGGT1_chrVIII:5561686-5568242(+) | protein_length=1291 | sequence_SO=chromosome | SO=protein_coding_gene | is_pseudo=false	1	1	1	0	1	0.85	1.692e-05	46	658	602	56	647.216	53.52	0.00496984	1291	142300	6.9
TGGT1_221620	| transcript=TGGT1_221620-t26_1 | gene=TGGT1_221620 | organism=Toxoplasma_gondii_GT1 | gene_product=putative beta-tubulin | transcript_product=putative beta-tubulin | location=TGGT1_chrII:472166-474503(-) | protein_length=449 | sequence_SO=chromosome | SO=protein_coding_gene | is_pseudo=false	10	36	0	36	0	26.5	X	23	728	199	529	576.409	44.32	0.0127263	449	50037	4.8
TGGT1_310780	| transcript=TGGT1_310780-t26_1 | gene=TGGT1_310780 | organism=Toxoplasma_gondii_GT1 | gene_product=dense granule protein GRA4 | transcript_product=dense granule protein GRA4 | location=TGGT1_chrXI:1552761-1553798(-) | protein_length=345 | sequence_SO=chromosome | SO=protein_coding_gene | is_pseudo=false	X	X	X	X	X	X	X	8	309	309	0	309	49.28	0.00887889	345	36284	7.6
TGGT1_286450	| transcript=TGGT1_286450-t26_1 | gene=TGGT1_286450 | organism=Toxoplasma_gondii_GT1 | gene_product=dense granule protein GRA5 | transcript_product=dense granule protein GRA5 | location=TGGT1_chrV:1680404-1680766(+) | protein_length=120 | sequence_SO=chromosome | SO=protein_coding_gene | is_pseudo=false	X	X	X	X	X	X	X	4	103	103	0	103	39.17	0.00850893	120	12977	6
TGGT1_288720	| transcript=TGGT1_288720-t26_1 | gene=TGGT1_288720 | organism=Toxoplasma_gondii_GT1 | gene_product=ribosomal protein RPL10 | transcript_product=ribosomal protein RPL10 | location=TGGT1_chrIX:2518172-2520490(-) | protein_length=221 | sequence_SO=chromosome | SO=protein_coding_gene | is_pseudo=false	X	X	X	X	X	X	X	1	176	176	0	176	13.12	0.00789477	221	24801	10.2
TGGT1_270250	| transcript=TGGT1_270250-t26_1 | gene=TGGT1_270250 | organism=Toxoplasma_gondii_GT1 | gene_product=dense granule protein GRA1 | transcript_product=dense granule protein GRA1 | location=TGGT1_chrVIII:5308049-5308756(-) | protein_length=190 | sequence_SO=chromosome | SO=protein_coding_gene | is_pseudo=false	X	X	X	X	X	X	X	8	147	147	0	147	60.53	0.00766978	190	20149	4.3
TGGT1_225790	| transcript=TGGT1_225790-t26_1 | gene=TGGT1_225790 | organism=Toxoplasma_gondii_GT1 | gene_product=PDI family protein | transcript_product=PDI family protein | location=TGGT1_chrX:1946861-1948766(+) | protein_length=189 | sequence_SO=chromosome | SO=protein_coding_gene | is_pseudo=false	X	X	X	X	X	X	X	3	76	76	0	76	23.28	0.00398631	189	21659	9.2
TGGT1_200360	| transcript=TGGT1_200360-t26_1 | gene=TGGT1_200360 | organism=Toxoplasma_gondii_GT1 | gene_product=hypothetical protein | transcript_product=hypothetical protein | location=TGGT1_chrVIII:6800991-6801551(+) | protein_length=186 | sequence_SO=chromosome | SO=protein_coding_gene | is_pseudo=false	X	X	X	X	X	X	X	4	62	62	0	62	43.55	0.00330444	186	20245	9.6
TGGT1_210690	| transcript=TGGT1_210690-t26_1 | gene=TGGT1_210690 | organism=Toxoplasma_gondii_GT1 | gene_product=ribosomal protein RPS6 | transcript_product=ribosomal protein RPS6 | location=TGGT1_chrIV:2087216-2087986(+) | protein_length=256 | sequence_SO=chromosome | SO=protein_coding_gene | is_pseudo=false	X	X	X	X	X	X	X	6	77	77	0	77	28.52	0.00298174	256	28956	10.8
TGGT1_280750	| transcript=TGGT1_280750-t26_1 | gene=TGGT1_280750 | organism=Toxoplasma_gondii_GT1 | gene_product=putative rudimentary enhancer | transcript_product=putative rudimentary enhancer | location=TGGT1_chrVIIa:103117-104812(+) | protein_length=101 | sequence_SO=chromosome | SO=protein_coding_gene | is_pseudo=false	X	X	X	X	X	X	X	1	28	28	0	28	16.83	0.00274825	101	11808	6.9
TGGT1_233460	| transcript=TGGT1_233460-t26_1 | gene=TGGT1_233460 | organism=Toxoplasma_gondii_GT1 | gene_product=SAG-related sequence SRS29B | transcript_product=SAG-related sequence SRS29B | location=TGGT1_chrVIII:2660455-2661465(+) | protein_length=336 | sequence_SO=chromosome | SO=protein_coding_gene | is_pseudo=false	X	X	X	X	X	X	X	4	87	87	0	87	22.32	0.00256684	336	34829	8
TGGT1_293360	| transcript=TGGT1_293360-t26_1 | gene=TGGT1_293360 | organism=Toxoplasma_gondii_GT1 | gene_product=hypothetical protein | transcript_product=hypothetical protein | location=TGGT1_chrIa:262977-264056(-) | protein_length=243 | sequence_SO=chromosome | SO=protein_coding_gene | is_pseudo=false	X	X	X	X	X	X	X	7	56	56	0	56	52.67	0.00228455	243	26752	4.5
TGGT1_213350	| transcript=TGGT1_213350-t26_1 | gene=TGGT1_213350 | organism=Toxoplasma_gondii_GT1 | gene_product=ribosomal protein RPS15 | transcript_product=ribosomal protein RPS15 | location=TGGT1_chrV:820008-821446(-) | protein_length=150 | sequence_SO=chromosome | SO=protein_coding_gene | is_pseudo=false	X	X	X	X	X	X	X	5	34	34	0	34	27.33	0.00224702	150	17157	10.2
TGGT1_270380	| transcript=TGGT1_270380-t26_1 | gene=TGGT1_270380 | organism=Toxoplasma_gondii_GT1 | gene_product=ribosomal protein RPS13 | transcript_product=ribosomal protein RPS13 | location=TGGT1_chrVIII:5238468-5240728(-) | protein_length=151 | sequence_SO=chromosome | SO=protein_coding_gene | is_pseudo=false	X	X	X	X	X	X	X	4	32	32	0	32	26.49	0.00210084	151	17176	10.6
TGGT1_250340	| transcript=TGGT1_250340-t26_1 | gene=TGGT1_250340 | organism=Toxoplasma_gondii_GT1 | gene_product=centrin 2 | transcript_product=centrin 2 | location=TGGT1_chrXII:4993747-4995535(-) | protein_length=170 | sequence_SO=chromosome | SO=protein_coding_gene | is_pseudo=false	X	X	X	X	X	X	X	11	36	36	0	36	68.24	0.00209929	170	19153	4.7
TGGT1_322000	| transcript=TGGT1_322000-t26_1 | gene=TGGT1_322000 | organism=Toxoplasma_gondii_GT1 | gene_product=myosin-light-chain kinase | transcript_product=myosin-light-chain kinase | location=AAQM03000432:1144-2627(+) | protein_length=204 | sequence_SO=contig | SO=protein_coding_gene | is_pseudo=false	X	X	X	X	X	X	X	2	41	41	0	41	15.69	0.00199238	204	22044	6.4
TGGT1_214080	| transcript=TGGT1_214080-t26_1 | gene=TGGT1_214080 | organism=Toxoplasma_gondii_GT1 | gene_product=toxofilin | transcript_product=toxofilin | location=TGGT1_chrX:5904318-5905055(+) | protein_length=245 | sequence_SO=chromosome | SO=protein_coding_gene | is_pseudo=false	X	X	X	X	X	X	X	7	49	49	0	49	40	0.00198266	245	27132	9.6
TGGT1_245460	| transcript=TGGT1_245460-t26_1 | gene=TGGT1_245460 | organism=Toxoplasma_gondii_GT1 | gene_product=ribosomal protein RPS8 | transcript_product=ribosomal protein RPS8 | location=TGGT1_chrXII:2220293-2224095(-) | protein_length=205 | sequence_SO=chromosome | SO=protein_coding_gene | is_pseudo=false	X	X	X	X	X	X	X	8	40	40	0	40	42.44	0.00193431	205	23462	10.6
TGGT1_262050	| transcript=TGGT1_262050-t26_1 | gene=TGGT1_262050 | organism=Toxoplasma_gondii_GT1 | gene_product=rhoptry kinase family protein ROP39 | transcript_product=rhoptry kinase family protein ROP39 | location=TGGT1_chrVIIb:1382528-1384294(+) | protein_length=588 | sequence_SO=chromosome | SO=protein_coding_gene | is_pseudo=false	X	X	X	X	X	X	X	9	103	103	0	103	17.01	0.00173652	588	65103	8.8
TGGT1_215980	| transcript=TGGT1_215980-t26_1 | gene=TGGT1_215980 | organism=Toxoplasma_gondii_GT1 | gene_product=hypothetical protein | transcript_product=hypothetical protein | location=TGGT1_chrXI:6414554-6415186(+) | protein_length=210 | sequence_SO=chromosome | SO=protein_coding_gene | is_pseudo=false	X	X	X	X	X	X	X	5	34	34	0	34	29.05	0.00160501	210	24466	8.3
TGGT1_266070	| transcript=TGGT1_266070-t26_1 | gene=TGGT1_266070 | organism=Toxoplasma_gondii_GT1 | gene_product=ribosomal protein RPL31 | transcript_product=ribosomal protein RPL31 | location=TGGT1_chrIX:1142823-1144192(+) | protein_length=120 | sequence_SO=chromosome | SO=protein_coding_gene | is_pseudo=false	X	X	X	X	X	X	X	3	18	18	0	18	27.5	0.001487	120	14356	10.7
TGGT1_269885B	| transcript=TGGT1_269885B-t26_1 | gene=TGGT1_269885B | organism=Toxoplasma_gondii_GT1 | gene_product=rhoptry metalloprotease toxolysin TLN1 | transcript_product=rhoptry metalloprotease toxolysin TLN1 | location=TGGT1_chrVIII:5568343-5570523(+) | protein_length=558 | sequence_SO=chromosome | SO=protein_coding_gene | is_pseudo=false	X	X	X	X	X	X	X	15	133	77	56	82.7835	34.41	0.00147072	558	62369	8
TGGT1_257680	| transcript=TGGT1_257680-t26_1 | gene=TGGT1_257680 | organism=Toxoplasma_gondii_GT1 | gene_product=myosin light chain MLC1 | transcript_product=myosin light chain MLC1 | location=TGGT1_chrVIIb:3843366-3845688(+) | protein_length=213 | sequence_SO=chromosome | SO=protein_coding_gene | is_pseudo=false	X	X	X	X	X	X	X	6	31	31	0	31	46.95	0.00144278	213	24124	4.7
TGGT1_315570	| transcript=TGGT1_315570-t26_1 | gene=TGGT1_315570 | organism=Toxoplasma_gondii_GT1 | gene_product=hypothetical protein | transcript_product=hypothetical protein | location=TGGT1_chrXI:4757280-4758139(+) | protein_length=91 | sequence_SO=chromosome | SO=protein_coding_gene | is_pseudo=false	X	X	X	X	X	X	X	2	13	13	0	13	17.58	0.00141619	91	9274	11.7
TGGT1_232300	| transcript=TGGT1_232300-t26_1 | gene=TGGT1_232300 | organism=Toxoplasma_gondii_GT1 | gene_product=ribosomal protein RPS3 | transcript_product=ribosomal protein RPS3 | location=TGGT1_chrVIII:1993673-1994649(-) | protein_length=255 | sequence_SO=chromosome | SO=protein_coding_gene | is_pseudo=false	X	X	X	X	X	X	X	4	34	34	0	34	29.02	0.00132178	255	28638	9.5
TGGT1_295110	| transcript=TGGT1_295110-t26_1 | gene=TGGT1_295110 | organism=Toxoplasma_gondii_GT1 | gene_product=rhoptry protein ROP7 | transcript_product=rhoptry protein ROP7 | location=AAQM03000462:293-2020(-) | protein_length=575 | sequence_SO=contig | SO=protein_coding_gene | is_pseudo=false	1	2	0	2	0	3.13	X	9	91	40	51	70.8197	28.52	0.00122097	575	63413	7
TGGT1_284560	| transcript=TGGT1_284560-t26_1 | gene=TGGT1_284560 | organism=Toxoplasma_gondii_GT1 | gene_product=ribosomal protein RPL9 | transcript_product=ribosomal protein RPL9 | location=TGGT1_chrV:2561959-2564374(+) | protein_length=190 | sequence_SO=chromosome | SO=protein_coding_gene | is_pseudo=false	X	X	X	X	X	X	X	1	23	23	0	23	6.32	0.00120003	190	21424	9.6
TGGT1_226000	| transcript=TGGT1_226000-t26_1 | gene=TGGT1_226000 | organism=Toxoplasma_gondii_GT1 | gene_product=putative ATP synthase | transcript_product=putative ATP synthase | location=TGGT1_chrX:1780321-1782432(-) | protein_length=183 | sequence_SO=chromosome | SO=protein_coding_gene | is_pseudo=false	X	X	X	X	X	X	X	3	21	21	0	21	25.68	0.00113759	183	19457	6
TGGT1_263090	| transcript=TGGT1_263090-t26_1 | gene=TGGT1_263090 | organism=Toxoplasma_gondii_GT1 | gene_product=14-3-3 protein | transcript_product=14-3-3 protein | location=TGGT1_chrVIIb:786880-789511(+) | protein_length=323 | sequence_SO=chromosome | SO=protein_coding_gene | is_pseudo=false	X	X	X	X	X	X	X	4	37	37	0	37	22.6	0.00113558	323	37174	5.1
TGGT1_309820	| transcript=TGGT1_309820-t26_1 | gene=TGGT1_309820 | organism=Toxoplasma_gondii_GT1 | gene_product=ribosomal protein RPL11 | transcript_product=ribosomal protein RPL11 | location=TGGT1_chrXI:792484-794108(+) | protein_length=175 | sequence_SO=chromosome | SO=protein_coding_gene | is_pseudo=false	X	X	X	X	X	X	X	1	20	20	0	20	8	0.00113295	175	20199	10.1
TGGT1_232130	| transcript=TGGT1_232130-t26_1 | gene=TGGT1_232130 | organism=Toxoplasma_gondii_GT1 | gene_product=hypothetical protein | transcript_product=hypothetical protein | location=TGGT1_chrVIII:1876792-1879382(+) | protein_length=456 | sequence_SO=chromosome | SO=protein_coding_gene | is_pseudo=false	X	X	X	X	X	X	X	10	51	51	0	51	31.14	0.00110873	456	48812	9.9
TGGT1_232710	| transcript=TGGT1_232710-t26_1 | gene=TGGT1_232710 | organism=Toxoplasma_gondii_GT1 | gene_product=ribosomal protein RPS3A | transcript_product=ribosomal protein RPS3A | location=TGGT1_chrVIII:2231374-2232762(+) | protein_length=259 | sequence_SO=chromosome | SO=protein_coding_gene | is_pseudo=false	X	X	X	X	X	X	X	7	28	28	0	28	23.94	0.00107171	259	29371	9.6
TGGT1_211420	| transcript=TGGT1_211420-t26_1 | gene=TGGT1_211420 | organism=Toxoplasma_gondii_GT1 | gene_product=RNA recognition motif-containing protein | transcript_product=RNA recognition motif-containing protein | location=TGGT1_chrIV:1661239-1664919(-) | protein_length=189 | sequence_SO=chromosome | SO=protein_coding_gene | is_pseudo=false	X	X	X	X	X	X	X	3	20	20	0	20	23.81	0.00104903	189	22805	7
TGGT1_261950	| transcript=TGGT1_261950-t26_1 | gene=TGGT1_261950 | organism=Toxoplasma_gondii_GT1 | gene_product=ATP synthase beta subunit ATP-B | transcript_product=ATP synthase beta subunit ATP-B | location=TGGT1_chrVIIb:1457013-1460114(-) | protein_length=560 | sequence_SO=chromosome | SO=protein_coding_gene | is_pseudo=false	1	3	0	3	0	2.5	X	12	82	55	27	58.6486	34.29	0.00103822	560	59917	6.9
TGGT1_227810	| transcript=TGGT1_227810-t26_1 | gene=TGGT1_227810 | organism=Toxoplasma_gondii_GT1 | gene_product=rhoptry kinase family protein ROP11 (incomplete catalytic triad) | transcript_product=rhoptry kinase family protein ROP11 (incomplete catalytic triad) | location=TGGT1_chrX:715479-717059(+) | protein_length=526 | sequence_SO=chromosome | SO=protein_coding_gene | is_pseudo=false	X	X	X	X	X	X	X	12	55	55	0	55	27.76	0.00103656	526	58208	8.4
TGGT1_270240	| transcript=TGGT1_270240-t26_1 | gene=TGGT1_270240 | organism=Toxoplasma_gondii_GT1 | gene_product=MAG1 protein | transcript_product=MAG1 protein | location=TGGT1_chrVIII:5310162-5311630(+) | protein_length=452 | sequence_SO=chromosome | SO=protein_coding_gene | is_pseudo=false	X	X	X	X	X	X	X	7	46	46	0	46	17.26	0.00100888	452	49209	5
TGGT1_252360	| transcript=TGGT1_252360-t26_1 | gene=TGGT1_252360 | organism=Toxoplasma_gondii_GT1 | gene_product=rhoptry kinase family protein ROP24 (incomplete catalytic triad) | transcript_product=rhoptry kinase family protein ROP24 (incomplete catalytic triad) | location=TGGT1_chrIII:494762-496369(+) | protein_length=535 | sequence_SO=chromosome | SO=protein_coding_gene | is_pseudo=false	X	X	X	X	X	X	X	5	53	53	0	53	15.14	0.00098207	535	60852	9.5
TGGT1_214940	| transcript=TGGT1_214940-t26_1 | gene=TGGT1_214940 | organism=Toxoplasma_gondii_GT1 | gene_product=MIC2-associated protein M2AP | transcript_product=MIC2-associated protein M2AP | location=TGGT1_chrX:6494811-6496996(+) | protein_length=330 | sequence_SO=chromosome | SO=protein_coding_gene | is_pseudo=false	X	X	X	X	X	X	X	2	30	30	0	30	11.21	0.00090121	330	34573	4.4
TGGT1_267500	| transcript=TGGT1_267500-t26_1 | gene=TGGT1_267500 | organism=Toxoplasma_gondii_GT1 | gene_product=hypothetical protein | transcript_product=hypothetical protein | location=TGGT1_chrIX:444584-445921(+) | protein_length=230 | sequence_SO=chromosome | SO=protein_coding_gene | is_pseudo=false	X	X	X	X	X	X	X	3	20	20	0	20	14.35	0.00086203	230	25697	6.9
TGGT1_290700	| transcript=TGGT1_290700-t26_1 | gene=TGGT1_290700 | organism=Toxoplasma_gondii_GT1 | gene_product=hypothetical protein | transcript_product=hypothetical protein | location=TGGT1_chrIX:3657972-3658910(+) | protein_length=312 | sequence_SO=chromosome | SO=protein_coding_gene | is_pseudo=false	X	X	X	X	X	X	X	2	27	27	0	27	16.35	0.00085788	312	34475	9.7
TGGT1_209290	| transcript=TGGT1_209290-t26_1 | gene=TGGT1_209290 | organism=Toxoplasma_gondii_GT1 | gene_product=ribosomal protein RPS28 | transcript_product=ribosomal protein RPS28 | location=TGGT1_chrIb:1207027-1207383(-) | protein_length=118 | sequence_SO=chromosome | SO=protein_coding_gene | is_pseudo=false	X	X	X	X	X	X	X	2	10	10	0	10	21.19	0.00084011	118	13214	10.7
TGGT1_262920	| transcript=TGGT1_262920-t26_1 | gene=TGGT1_262920 | organism=Toxoplasma_gondii_GT1 | gene_product=trypsin domain-containing protein | transcript_product=trypsin domain-containing protein | location=TGGT1_chrVIIb:896939-905694(+) | protein_length=972 | sequence_SO=chromosome | SO=protein_coding_gene | is_pseudo=false	X	X	X	X	X	X	X	14	82	82	0	82	25.1	0.00083631	972	104511	6.5
TGGT1_237180	| transcript=TGGT1_237180-t26_1 | gene=TGGT1_237180 | organism=Toxoplasma_gondii_GT1 | gene_product=hypothetical protein | transcript_product=hypothetical protein | location=TGGT1_chrX:5659103-5659870(-) | protein_length=255 | sequence_SO=chromosome | SO=protein_coding_gene | is_pseudo=false	X	X	X	X	X	X	X	2	21	21	0	21	11.37	0.00081639	255	29183	9
TGGT1_311260	| transcript=TGGT1_311260-t26_1 | gene=TGGT1_311260 | organism=Toxoplasma_gondii_GT1 | gene_product=putative myosin light chain MLC1 | transcript_product=putative myosin light chain MLC1 | location=TGGT1_chrXI:1892320-1893145(+) | protein_length=137 | sequence_SO=chromosome | SO=protein_coding_gene | is_pseudo=false	X	X	X	X	X	X	X	3	11	11	0	11	35.04	0.00079596	137	14269	4.7
TGGT1_205700	| transcript=TGGT1_205700-t26_1 | gene=TGGT1_205700 | organism=Toxoplasma_gondii_GT1 | gene_product=cyclophilin precursor | transcript_product=cyclophilin precursor | location=TGGT1_chrVIIa:1122121-1123167(+) | protein_length=348 | sequence_SO=chromosome | SO=protein_coding_gene | is_pseudo=false	X	X	X	X	X	X	X	2	27	27	0	27	6.03	0.00076914	348	38194	8.8
TGGT1_263040	| transcript=TGGT1_263040-t26_1 | gene=TGGT1_263040 | organism=Toxoplasma_gondii_GT1 | gene_product=ribosomal protein RPS16 | transcript_product=ribosomal protein RPS16 | location=TGGT1_chrVIIb:830975-832663(+) | protein_length=211 | sequence_SO=chromosome | SO=protein_coding_gene | is_pseudo=false	X	X	X	X	X	X	X	3	16	16	0	16	15.17	0.00075172	211	24001	10.9
TGGT1_229480	| transcript=TGGT1_229480-t26_1 | gene=TGGT1_229480 | organism=Toxoplasma_gondii_GT1 | gene_product=putative calcium binding protein precursor | transcript_product=putative calcium binding protein precursor | location=TGGT1_chrVIII:289042-291582(-) | protein_length=335 | sequence_SO=chromosome | SO=protein_coding_gene | is_pseudo=false	X	X	X	X	X	X	X	6	24	24	0	24	26.57	0.00071021	335	38277	4.7
TGGT1_311240	| transcript=TGGT1_311240-t26_1 | gene=TGGT1_311240 | organism=Toxoplasma_gondii_GT1 | gene_product=putative DnaJ family chaperone | transcript_product=putative DnaJ family chaperone | location=TGGT1_chrXI:1865804-1870827(-) | protein_length=426 | sequence_SO=chromosome | SO=protein_coding_gene | is_pseudo=false	X	X	X	X	X	X	X	2	29	29	0	29	9.39	0.00067485	426	47449	6.8
TGGT1_271935	| transcript=TGGT1_271935-t26_1 | gene=TGGT1_271935 | organism=Toxoplasma_gondii_GT1 | gene_product=hypothetical protein | transcript_product=hypothetical protein | location=TGGT1_chrVIII:4273580-4273849(-) | protein_length=89 | sequence_SO=chromosome | SO=protein_coding_gene | is_pseudo=false	X	X	X	X	X	X	X	1	6	6	0	6	26.97	0.00066831	89	9781	8.7
TGGT1_251930	| transcript=TGGT1_251930-t26_1 | gene=TGGT1_251930 | organism=Toxoplasma_gondii_GT1 | gene_product=enoyl-acyl carrier reductase ENR | transcript_product=enoyl-acyl carrier reductase ENR | location=TGGT1_chrXII:5592481-5595811(+) | protein_length=417 | sequence_SO=chromosome | SO=protein_coding_gene | is_pseudo=false	X	X	X	X	X	X	X	3	28	28	0	28	10.79	0.00066564	417	43658	8.6
TGGT1_251780	| transcript=TGGT1_251780-t26_1 | gene=TGGT1_251780 | organism=Toxoplasma_gondii_GT1 | gene_product=heat shock protein | transcript_product=heat shock protein | location=TGGT1_chrXII:5504595-5509577(-) | protein_length=728 | sequence_SO=chromosome | SO=protein_coding_gene | is_pseudo=false	X	X	X	X	X	X	X	13	48	48	0	48	27.34	0.00065363	728	78255	7.2
TGGT1_219320	| transcript=TGGT1_219320-t26_1 | gene=TGGT1_219320 | organism=Toxoplasma_gondii_GT1 | gene_product=acid phosphatase GAP50 | transcript_product=acid phosphatase GAP50 | location=TGGT1_chrXII:907511-910397(-) | protein_length=431 | sequence_SO=chromosome | SO=protein_coding_gene | is_pseudo=false	X	X	X	X	X	X	X	4	27	27	0	27	14.62	0.00062102	431	46606	6.9
TGGT1_225730	| transcript=TGGT1_225730-t26_1 | gene=TGGT1_225730 | organism=Toxoplasma_gondii_GT1 | gene_product=putative membrane protein | transcript_product=putative membrane protein | location=TGGT1_chrX:2013708-2015950(-) | protein_length=128 | sequence_SO=chromosome | SO=protein_coding_gene | is_pseudo=false	X	X	X	X	X	X	X	2	8	8	0	8	19.53	0.00061958	128	14904	9.6
TGGT1_217740	| transcript=TGGT1_217740-t26_1 | gene=TGGT1_217740 | organism=Toxoplasma_gondii_GT1 | gene_product=3-ketoacyl-(acyl-carrier-protein) reductase | transcript_product=3-ketoacyl-(acyl-carrier-protein) reductase | location=TGGT1_chrXII:2024723-2028460(+) | protein_length=376 | sequence_SO=chromosome | SO=protein_coding_gene | is_pseudo=false	X	X	X	X	X	X	X	6	23	23	0	23	28.99	0.0006064	376	39010	9.2
TGGT1_204050	| transcript=TGGT1_204050-t26_1 | gene=TGGT1_204050 | organism=Toxoplasma_gondii_GT1 | gene_product=subtilisin SUB1 | transcript_product=subtilisin SUB1 | location=TGGT1_chrVIIa:1932241-1938144(+) | protein_length=795 | sequence_SO=chromosome | SO=protein_coding_gene | is_pseudo=false	X	X	X	X	X	X	X	8	48	48	0	48	19.12	0.00059854	795	85097	5.4
TGGT1_305050	| transcript=TGGT1_305050-t26_1 | gene=TGGT1_305050 | organism=Toxoplasma_gondii_GT1 | gene_product=putative calmodulin | transcript_product=putative calmodulin | location=TGGT1_chrIX:4983149-4983550(+) | protein_length=133 | sequence_SO=chromosome | SO=protein_coding_gene | is_pseudo=false	X	X	X	X	X	X	X	2	8	8	0	8	23.31	0.00059629	133	15277	5
TGGT1_224520	| transcript=TGGT1_224520-t26_1 | gene=TGGT1_224520 | organism=Toxoplasma_gondii_GT1 | gene_product=alveolin domain containing intermediate filament IMC8 | transcript_product=alveolin domain containing intermediate filament IMC8 | location=TGGT1_chrX:2910990-2913042(+) | protein_length=202 | sequence_SO=chromosome | SO=protein_coding_gene | is_pseudo=false	X	X	X	X	X	X	X	1	12	12	0	12	9.41	0.00058891	202	22943	6.7
TGGT1_225080	| transcript=TGGT1_225080-t26_1 | gene=TGGT1_225080 | organism=Toxoplasma_gondii_GT1 | gene_product=ribosomal protein RPS18 | transcript_product=ribosomal protein RPS18 | location=TGGT1_chrX:2450681-2451929(+) | protein_length=156 | sequence_SO=chromosome | SO=protein_coding_gene | is_pseudo=false	X	X	X	X	X	X	X	3	9	9	0	9	17.95	0.00057192	156	17723	10.6
TGGT1_263050	| transcript=TGGT1_263050-t26_1 | gene=TGGT1_263050 | organism=Toxoplasma_gondii_GT1 | gene_product=ribosomal protein RPL13 | transcript_product=ribosomal protein RPL13 | location=TGGT1_chrVIIb:826699-830544(-) | protein_length=355 | sequence_SO=chromosome | SO=protein_coding_gene | is_pseudo=false	X	X	X	X	X	X	X	5	20	20	0	20	11.27	0.0005585	355	39682	11.2
TGGT1_289600	| transcript=TGGT1_289600-t26_1 | gene=TGGT1_289600 | organism=Toxoplasma_gondii_GT1 | gene_product=heat shock protein HSP29 | transcript_product=heat shock protein HSP29 | location=TGGT1_chrIX:3148428-3149703(-) | protein_length=272 | sequence_SO=chromosome | SO=protein_coding_gene | is_pseudo=false	X	X	X	X	X	X	X	1	15	15	0	15	4.41	0.00054669	272	29649	5.8
TGGT1_314820	| transcript=TGGT1_314820-t26_1 | gene=TGGT1_314820 | organism=Toxoplasma_gondii_GT1 | gene_product=putative atp synthase F1, epsilon subunit | transcript_product=putative atp synthase F1, epsilon subunit | location=TGGT1_chrXI:4263064-4264951(-) | protein_length=73 | sequence_SO=chromosome | SO=protein_coding_gene | is_pseudo=false	X	X	X	X	X	X	X	2	4	4	0	4	30.14	0.0005432	73	8479	9.7
TGGT1_310180	| transcript=TGGT1_310180-t26_1 | gene=TGGT1_310180 | organism=Toxoplasma_gondii_GT1 | gene_product=hypothetical protein | transcript_product=hypothetical protein | location=TGGT1_chrXI:1084986-1087575(+) | protein_length=92 | sequence_SO=chromosome | SO=protein_coding_gene | is_pseudo=false	X	X	X	X	X	X	X	1	5	5	0	5	15.22	0.00053877	92	10360	8.1
TGGT1_236950	| transcript=TGGT1_236950-t26_1 | gene=TGGT1_236950 | organism=Toxoplasma_gondii_GT1 | gene_product=hypothetical protein | transcript_product=hypothetical protein | location=TGGT1_chrX:5495249-5496238(-) | protein_length=112 | sequence_SO=chromosome | SO=protein_coding_gene | is_pseudo=false	X	X	X	X	X	X	X	1	6	6	0	6	26.79	0.00053107	112	12489	6.5
TGGT1_294200	| transcript=TGGT1_294200-t26_1 | gene=TGGT1_294200 | organism=Toxoplasma_gondii_GT1 | gene_product=glucose-6-phosphate 1-dehydrogenase | transcript_product=glucose-6-phosphate 1-dehydrogenase | location=TGGT1_chrIa:683542-690397(+) | protein_length=560 | sequence_SO=chromosome | SO=protein_coding_gene | is_pseudo=false	X	X	X	X	X	X	X	9	29	29	0	29	19.82	0.00051337	560	62736	7.6
TGGT1_290040	| transcript=TGGT1_290040-t26_1 | gene=TGGT1_290040 | organism=Toxoplasma_gondii_GT1 | gene_product=putative macrophage migration inhibitory factor | transcript_product=putative macrophage migration inhibitory factor | location=TGGT1_chrIX:3406712-3408548(+) | protein_length=116 | sequence_SO=chromosome | SO=protein_coding_gene | is_pseudo=false	X	X	X	X	X	X	X	1	6	6	0	6	20.69	0.00051276	116	12254	8.6
TGGT1_254880	| transcript=TGGT1_254880-t26_1 | gene=TGGT1_254880 | organism=Toxoplasma_gondii_GT1 | gene_product=Alpha-galactosidase | transcript_product=Alpha-galactosidase | location=TGGT1_chrIII:1983229-1990947(+) | protein_length=747 | sequence_SO=chromosome | SO=protein_coding_gene | is_pseudo=false	X	X	X	X	X	X	X	10	38	38	0	38	21.55	0.00050429	747	81862	6.7
TGGT1_203990	| transcript=TGGT1_203990-t26_1 | gene=TGGT1_203990 | organism=Toxoplasma_gondii_GT1 | gene_product=rhoptry protein ROP12 | transcript_product=rhoptry protein ROP12 | location=TGGT1_chrVIIa:1957210-1959051(-) | protein_length=236 | sequence_SO=chromosome | SO=protein_coding_gene | is_pseudo=false	X	X	X	X	X	X	X	4	12	12	0	12	37.71	0.00050407	236	25455	4.6
TGGT1_215460	| transcript=TGGT1_215460-t26_1 | gene=TGGT1_215460 | organism=Toxoplasma_gondii_GT1 | gene_product=ribosomal protein RPS24 | transcript_product=ribosomal protein RPS24 | location=TGGT1_chrX:6863478-6865141(-) | protein_length=267 | sequence_SO=chromosome | SO=protein_coding_gene | is_pseudo=false	X	X	X	X	X	X	X	2	13	13	0	13	10.49	0.00048267	267	30375	11.1
TGGT1_293870	| transcript=TGGT1_293870-t26_1 | gene=TGGT1_293870 | organism=Toxoplasma_gondii_GT1 | gene_product=putative thioredoxin | transcript_product=putative thioredoxin | location=TGGT1_chrIa:604538-605891(+) | protein_length=106 | sequence_SO=chromosome | SO=protein_coding_gene | is_pseudo=false	X	X	X	X	X	X	X	2	5	5	0	5	36.79	0.00046761	106	12036	5.1
TGGT1_229010	| transcript=TGGT1_229010-t26_1 | gene=TGGT1_229010 | organism=Toxoplasma_gondii_GT1 | gene_product=rhoptry neck protein RON4 | transcript_product=rhoptry neck protein RON4 | location=TGGT1_chrVIII:18238-24970(+) | protein_length=984 | sequence_SO=chromosome | SO=protein_coding_gene | is_pseudo=false	X	X	X	X	X	X	X	5	45	45	0	45	11.69	0.00045335	984	107340	6.5
TGGT1_309120	| transcript=TGGT1_309120-t26_1 | gene=TGGT1_309120 | organism=Toxoplasma_gondii_GT1 | gene_product=ribosomal protein RPL4 | transcript_product=ribosomal protein RPL4 | location=TGGT1_chrXI:476484-477734(-) | protein_length=416 | sequence_SO=chromosome | SO=protein_coding_gene | is_pseudo=false	X	X	X	X	X	X	X	6	19	19	0	19	20.43	0.00045277	416	45748	11.2
TGGT1_227360	| transcript=TGGT1_227360-t26_1 | gene=TGGT1_227360 | organism=Toxoplasma_gondii_GT1 | gene_product=ribosomal protein RPL3 | transcript_product=ribosomal protein RPL3 | location=TGGT1_chrX:901297-903989(-) | protein_length=389 | sequence_SO=chromosome | SO=protein_coding_gene | is_pseudo=false	X	X	X	X	X	X	X	4	17	17	0	17	14.65	0.00043323	389	44057	10.3
TGGT1_313140	| transcript=TGGT1_313140-t26_1 | gene=TGGT1_313140 | organism=Toxoplasma_gondii_GT1 | gene_product=isocitrate dehydrogenase | transcript_product=isocitrate dehydrogenase | location=TGGT1_chrXI:3095680-3101525(-) | protein_length=621 | sequence_SO=chromosome | SO=protein_coding_gene | is_pseudo=false	X	X	X	X	X	X	X	6	27	27	0	27	14.98	0.00043101	621	68316	8.6
TGGT1_300000	| transcript=TGGT1_300000-t26_1 | gene=TGGT1_300000 | organism=Toxoplasma_gondii_GT1 | gene_product=ribosomal protein RPL18 | transcript_product=ribosomal protein RPL18 | location=TGGT1_chrXII:251803-254851(+) | protein_length=187 | sequence_SO=chromosome | SO=protein_coding_gene | is_pseudo=false	X	X	X	X	X	X	X	1	8	8	0	8	8.56	0.0004241	187	21170	11.5
TGGT1_223040	| transcript=TGGT1_223040-t26_1 | gene=TGGT1_223040 | organism=Toxoplasma_gondii_GT1 | gene_product=hypothetical protein | transcript_product=hypothetical protein | location=TGGT1_chrII:1361784-1363339(-) | protein_length=239 | sequence_SO=chromosome | SO=protein_coding_gene | is_pseudo=false	X	X	X	X	X	X	X	1	10	10	0	10	9.21	0.00041478	239	27460	7.3
TGGT1_215470	| transcript=TGGT1_215470-t26_1 | gene=TGGT1_215470 | organism=Toxoplasma_gondii_GT1 | gene_product=ribosomal protein RPL10A | transcript_product=ribosomal protein RPL10A | location=TGGT1_chrX:6865357-6867300(+) | protein_length=217 | sequence_SO=chromosome | SO=protein_coding_gene | is_pseudo=false	X	X	X	X	X	X	X	2	9	9	0	9	11.52	0.00041115	217	24603	9.9
TGGT1_218820	| transcript=TGGT1_218820-t26_1 | gene=TGGT1_218820 | organism=Toxoplasma_gondii_GT1 | gene_product=alba 2 | transcript_product=alba 2 | location=TGGT1_chrXII:1217304-1219105(+) | protein_length=148 | sequence_SO=chromosome | SO=protein_coding_gene | is_pseudo=false	X	X	X	X	X	X	X	3	6	6	0	6	20.27	0.00040189	148	15392	8.4
TGGT1_263530	| transcript=TGGT1_263530-t26_1 | gene=TGGT1_263530 | organism=Toxoplasma_gondii_GT1 | gene_product=putative chaperonin | transcript_product=putative chaperonin | location=TGGT1_chrVIIb:467499-469545(-) | protein_length=127 | sequence_SO=chromosome | SO=protein_coding_gene | is_pseudo=false	X	X	X	X	X	X	X	1	5	5	0	5	9.45	0.00039029	127	13862	7.2
TGGT1_218410	| transcript=TGGT1_218410-t26_1 | gene=TGGT1_218410 | organism=Toxoplasma_gondii_GT1 | gene_product=ribosomal protein RPP0 | transcript_product=ribosomal protein RPP0 | location=TGGT1_chrXII:1471598-1473146(+) | protein_length=314 | sequence_SO=chromosome | SO=protein_coding_gene | is_pseudo=false	X	X	X	X	X	X	X	3	12	12	0	12	11.78	0.00037885	314	34157	5.6
TGGT1_291960	| transcript=TGGT1_291960-t26_1 | gene=TGGT1_291960 | organism=Toxoplasma_gondii_GT1 | gene_product=rhoptry kinase family protein ROP40 (incomplete catalytic triad) | transcript_product=rhoptry kinase family protein ROP40 (incomplete catalytic triad) | location=TGGT1_chrIX:4241532-4244563(+) | protein_length=525 | sequence_SO=chromosome | SO=protein_coding_gene | is_pseudo=false	X	X	X	X	X	X	X	8	20	20	0	20	25.9	0.00037765	525	57905	7.4
TGGT1_310420	| transcript=TGGT1_310420-t26_1 | gene=TGGT1_310420 | organism=Toxoplasma_gondii_GT1 | gene_product=hypothetical protein | transcript_product=hypothetical protein | location=TGGT1_chrXI:1293202-1295045(-) | protein_length=210 | sequence_SO=chromosome | SO=protein_coding_gene | is_pseudo=false	X	X	X	X	X	X	X	1	8	8	0	8	11.9	0.00037765	210	22926	5.3
TGGT1_286580	| transcript=TGGT1_286580-t26_1 | gene=TGGT1_286580 | organism=Toxoplasma_gondii_GT1 | gene_product=hypothetical protein | transcript_product=hypothetical protein | location=TGGT1_chrV:1631039-1633906(-) | protein_length=955 | sequence_SO=chromosome | SO=protein_coding_gene | is_pseudo=false	X	X	X	X	X	X	X	1	36	36	0	36	1.78	0.0003737	955	107218	5.6
TGGT1_314260	| transcript=TGGT1_314260-t26_1 | gene=TGGT1_314260 | organism=Toxoplasma_gondii_GT1 | gene_product=hypothetical protein | transcript_product=hypothetical protein | location=TGGT1_chrXI:3928370-3929011(+) | protein_length=213 | sequence_SO=chromosome | SO=protein_coding_gene | is_pseudo=false	X	X	X	X	X	X	X	1	8	8	0	8	11.74	0.00037233	213	23840	10
TGGT1_264610	| transcript=TGGT1_264610-t26_1 | gene=TGGT1_264610 | organism=Toxoplasma_gondii_GT1 | gene_product=RNA recognition motif-containing protein | transcript_product=RNA recognition motif-containing protein | location=TGGT1_chrIX:1992388-1998489(-) | protein_length=430 | sequence_SO=chromosome | SO=protein_coding_gene | is_pseudo=false	X	X	X	X	X	X	X	4	16	16	0	16	13.26	0.00036887	430	45032	5.2
TGGT1_201390	| transcript=TGGT1_201390-t26_1 | gene=TGGT1_201390 | organism=Toxoplasma_gondii_GT1 | gene_product=hypothetical protein | transcript_product=hypothetical protein | location=TGGT1_chrVIIa:3811236-3811562(-) | protein_length=108 | sequence_SO=chromosome | SO=protein_coding_gene | is_pseudo=false	X	X	X	X	X	X	X	1	4	4	0	4	13.89	0.00036716	108	11329	11
TGGT1_310790	| transcript=TGGT1_310790-t26_1 | gene=TGGT1_310790 | organism=Toxoplasma_gondii_GT1 | gene_product=hypothetical protein | transcript_product=hypothetical protein | location=TGGT1_chrXI:1556574-1558606(+) | protein_length=219 | sequence_SO=chromosome | SO=protein_coding_gene | is_pseudo=false	X	X	X	X	X	X	X	1	8	8	0	8	8.22	0.00036213	219	24709	4.9
TGGT1_243580	| transcript=TGGT1_243580-t26_1 | gene=TGGT1_243580 | organism=Toxoplasma_gondii_GT1 | gene_product=putative Hit family protein involved in cell-cycle regulation | transcript_product=putative Hit family protein involved in cell-cycle regulation | location=TGGT1_chrVI:2645473-2647229(+) | protein_length=276 | sequence_SO=chromosome | SO=protein_coding_gene | is_pseudo=false	X	X	X	X	X	X	X	3	10	10	0	10	15.94	0.00035918	276	30516	9.6
TGGT1_211680	| transcript=TGGT1_211680-t26_1 | gene=TGGT1_211680 | organism=Toxoplasma_gondii_GT1 | gene_product=protein disulfide isomerase | transcript_product=protein disulfide isomerase | location=TGGT1_chrIV:1556190-1558014(+) | protein_length=471 | sequence_SO=chromosome | SO=protein_coding_gene | is_pseudo=false	X	X	X	X	X	X	X	4	17	17	0	17	12.53	0.00035781	471	52802	5.2
TGGT1_312600	| transcript=TGGT1_312600-t26_1 | gene=TGGT1_312600 | organism=Toxoplasma_gondii_GT1 | gene_product=heat shock protein HSP21 | transcript_product=heat shock protein HSP21 | location=TGGT1_chrXI:2781847-2783667(+) | protein_length=195 | sequence_SO=chromosome | SO=protein_coding_gene | is_pseudo=false	X	X	X	X	X	X	X	1	7	7	0	7	6.15	0.00035586	195	21293	6.6
TGGT1_270320	| transcript=TGGT1_270320-t26_1 | gene=TGGT1_270320 | organism=Toxoplasma_gondii_GT1 | gene_product=protein phosphatase 2C domain-containing protein | transcript_product=protein phosphatase 2C domain-containing protein | location=TGGT1_chrVIII:5274953-5280379(+) | protein_length=538 | sequence_SO=chromosome | SO=protein_coding_gene | is_pseudo=false	X	X	X	X	X	X	X	7	19	19	0	19	21.19	0.0003501	538	58732	5.1
TGGT1_315750	| transcript=TGGT1_315750-t26_1 | gene=TGGT1_315750 | organism=Toxoplasma_gondii_GT1 | gene_product=hypothetical protein | transcript_product=hypothetical protein | location=TGGT1_chrXI:4888664-4890249(-) | protein_length=231 | sequence_SO=chromosome | SO=protein_coding_gene | is_pseudo=false	X	X	X	X	X	X	X	3	8	8	0	8	25.11	0.00034332	231	25706	5.1
TGGT1_262730	| transcript=TGGT1_262730-t26_1 | gene=TGGT1_262730 | organism=Toxoplasma_gondii_GT1 | gene_product=rhoptry protein ROP16 | transcript_product=rhoptry protein ROP16 | location=TGGT1_chrVIIb:1028456-1030579(-) | protein_length=707 | sequence_SO=chromosome | SO=protein_coding_gene | is_pseudo=false	X	X	X	X	X	X	X	7	24	24	0	24	20.37	0.00033652	707	76135	9.1
TGGT1_275810	| transcript=TGGT1_275810-t26_1 | gene=TGGT1_275810 | organism=Toxoplasma_gondii_GT1 | gene_product=ribosomal protein RPS10 | transcript_product=ribosomal protein RPS10 | location=TGGT1_chrIII:201999-204232(+) | protein_length=152 | sequence_SO=chromosome | SO=protein_coding_gene | is_pseudo=false	X	X	X	X	X	X	X	1	5	5	0	5	10.53	0.0003261	152	17398	10.1
TGGT1_245680	| transcript=TGGT1_245680-t26_1 | gene=TGGT1_245680 | organism=Toxoplasma_gondii_GT1 | gene_product=ribosomal protein RPL21 | transcript_product=ribosomal protein RPL21 | location=TGGT1_chrXII:2403148-2403621(+) | protein_length=157 | sequence_SO=chromosome | SO=protein_coding_gene | is_pseudo=false	X	X	X	X	X	X	X	2	5	5	0	5	14.01	0.00031571	157	17894	10.3
TGGT1_247520	| transcript=TGGT1_247520-t26_1 | gene=TGGT1_247520 | organism=Toxoplasma_gondii_GT1 | gene_product=hypothetical protein | transcript_product=hypothetical protein | location=TGGT1_chrXII:3323216-3323986(-) | protein_length=256 | sequence_SO=chromosome | SO=protein_coding_gene | is_pseudo=false	X	X	X	X	X	X	X	3	8	8	0	8	23.05	0.00030979	256	26332	11.1
TGGT1_299050	| transcript=TGGT1_299050-t26_1 | gene=TGGT1_299050 | organism=Toxoplasma_gondii_GT1 | gene_product=ribosomal protein RPL17 | transcript_product=ribosomal protein RPL17 | location=TGGT1_chrIII:2205438-2207707(-) | protein_length=195 | sequence_SO=chromosome | SO=protein_coding_gene | is_pseudo=false	X	X	X	X	X	X	X	2	6	6	0	6	15.9	0.00030503	195	22269	10.2
TGGT1_258390	| transcript=TGGT1_258390-t26_1 | gene=TGGT1_258390 | organism=Toxoplasma_gondii_GT1 | gene_product=putative DnaJ protein | transcript_product=putative DnaJ protein | location=TGGT1_chrVIIb:3406355-3407941(-) | protein_length=397 | sequence_SO=chromosome | SO=protein_coding_gene | is_pseudo=false	X	X	X	X	X	X	X	5	12	12	0	12	15.62	0.00029965	397	44619	6.9
TGGT1_211290	| transcript=TGGT1_211290-t26_1 | gene=TGGT1_211290 | organism=Toxoplasma_gondii_GT1 | gene_product=rhoptry protein ROP15 | transcript_product=rhoptry protein ROP15 | location=TGGT1_chrIV:1780392-1782862(-) | protein_length=333 | sequence_SO=chromosome | SO=protein_coding_gene | is_pseudo=false	X	X	X	X	X	X	X	2	10	10	0	10	8.41	0.0002977	333	36589	8.7
TGGT1_271930	| transcript=TGGT1_271930-t26_1 | gene=TGGT1_271930 | organism=Toxoplasma_gondii_GT1 | gene_product=hypothetical protein | transcript_product=hypothetical protein | location=TGGT1_chrVIII:4274565-4276322(+) | protein_length=234 | sequence_SO=chromosome | SO=protein_coding_gene | is_pseudo=false	X	X	X	X	X	X	X	2	7	7	0	7	14.96	0.00029655	234	26144	5.3
TGGT1_202200	| transcript=TGGT1_202200-t26_1 | gene=TGGT1_202200 | organism=Toxoplasma_gondii_GT1 | gene_product=hypothetical protein | transcript_product=hypothetical protein | location=TGGT1_chrVIIa:3420532-3424661(-) | protein_length=793 | sequence_SO=chromosome | SO=protein_coding_gene | is_pseudo=false	X	X	X	X	X	X	X	4	23	23	0	23	7.57	0.00028752	793	87162	8.1
TGGT1_312270	| transcript=TGGT1_312270-t26_1 | gene=TGGT1_312270 | organism=Toxoplasma_gondii_GT1 | gene_product=rhoptry protein ROP13 | transcript_product=rhoptry protein ROP13 | location=TGGT1_chrXI:2519556-2520758(-) | protein_length=400 | sequence_SO=chromosome | SO=protein_coding_gene | is_pseudo=false	X	X	X	X	X	X	X	3	11	11	0	11	11	0.00027262	400	44729	9.2
TGGT1_228630	| transcript=TGGT1_228630-t26_1 | gene=TGGT1_228630 | organism=Toxoplasma_gondii_GT1 | gene_product=hypothetical protein | transcript_product=hypothetical protein | location=TGGT1_chrX:179956-182506(+) | protein_length=328 | sequence_SO=chromosome | SO=protein_coding_gene | is_pseudo=false	X	X	X	X	X	X	X	4	9	9	0	9	22.56	0.00027201	328	34744	8.2
TGGT1_321500	| transcript=TGGT1_321500-t26_1 | gene=TGGT1_321500 | organism=Toxoplasma_gondii_GT1 | gene_product=RNA recognition motif-containing protein | transcript_product=RNA recognition motif-containing protein | location=TGGT1_chrIb:1771014-1773404(+) | protein_length=475 | sequence_SO=chromosome | SO=protein_coding_gene | is_pseudo=false	X	X	X	X	X	X	X	3	13	13	0	13	13.05	0.00027131	475	50952	8.4
TGGT1_230850	| transcript=TGGT1_230850-t26_1 | gene=TGGT1_230850 | organism=Toxoplasma_gondii_GT1 | gene_product=hypothetical protein | transcript_product=hypothetical protein | location=TGGT1_chrVIII:1056415-1058913(+) | protein_length=476 | sequence_SO=chromosome | SO=protein_coding_gene | is_pseudo=false	X	X	X	X	X	X	X	6	13	13	0	13	18.07	0.00027074	476	50545	8.3
TGGT1_310490	| transcript=TGGT1_310490-t26_1 | gene=TGGT1_310490 | organism=Toxoplasma_gondii_GT1 | gene_product=ribosomal protein RPL27A | transcript_product=ribosomal protein RPL27A | location=TGGT1_chrXI:1345590-1346369(-) | protein_length=147 | sequence_SO=chromosome | SO=protein_coding_gene | is_pseudo=false	X	X	X	X	X	X	X	1	4	4	0	4	8.16	0.00026975	147	16344	10.5
TGGT1_226910	| transcript=TGGT1_226910-t26_1 | gene=TGGT1_226910 | organism=Toxoplasma_gondii_GT1 | gene_product=Amylo-alpha-1,6-glucosidase | transcript_product=Amylo-alpha-1,6-glucosidase | location=TGGT1_chrX:1136138-1153007(-) | protein_length=1882 | sequence_SO=chromosome | SO=protein_coding_gene | is_pseudo=false	X	X	X	X	X	X	X	14	51	51	0	51	10.73	0.00026864	1882	207990	6.6
TGGT1_289530	| transcript=TGGT1_289530-t26_1 | gene=TGGT1_289530 | organism=Toxoplasma_gondii_GT1 | gene_product=ribosomal protein RPL19 | transcript_product=ribosomal protein RPL19 | location=TGGT1_chrIX:3095967-3098521(-) | protein_length=187 | sequence_SO=chromosome | SO=protein_coding_gene | is_pseudo=false	X	X	X	X	X	X	X	2	5	5	0	5	14.44	0.00026506	187	22160	11.2
TGGT1_244560	| transcript=TGGT1_244560-t26_1 | gene=TGGT1_244560 | organism=Toxoplasma_gondii_GT1 | gene_product=putative heat shock protein 90 | transcript_product=putative heat shock protein 90 | location=TGGT1_chrVI:3273039-3276701(+) | protein_length=853 | sequence_SO=chromosome | SO=protein_coding_gene | is_pseudo=false	X	X	X	X	X	X	X	9	23	21	2	22.75	14.54	0.00026439	853	97554	5
TGGT1_308020	| transcript=TGGT1_308020-t26_1 | gene=TGGT1_308020 | organism=Toxoplasma_gondii_GT1 | gene_product=SAG-related sequence SRS57 | transcript_product=SAG-related sequence SRS57 | location=TGGT1_chrXII:456740-457897(-) | protein_length=385 | sequence_SO=chromosome | SO=protein_coding_gene | is_pseudo=false	X	X	X	X	X	X	X	2	10	10	0	10	5.97	0.00025749	385	41773	7.1
TGGT1_212260	| transcript=TGGT1_212260-t26_1 | gene=TGGT1_212260 | organism=Toxoplasma_gondii_GT1 | gene_product=Sjogren's syndrome/scleroderma autoantigen 1 (Autoantigen p27) protein | transcript_product=Sjogren's syndrome/scleroderma autoantigen 1 (Autoantigen p27) protein | location=TGGT1_chrX:3858396-3862236(-) | protein_length=351 | sequence_SO=chromosome | SO=protein_coding_gene | is_pseudo=false	X	X	X	X	X	X	X	3	9	9	0	9	15.1	0.00025419	351	38024	6.7
TGGT1_207440	| transcript=TGGT1_207440-t26_1 | gene=TGGT1_207440 | organism=Toxoplasma_gondii_GT1 | gene_product=ribosomal protein RPS4 | transcript_product=ribosomal protein RPS4 | location=TGGT1_chrIb:77395-80548(-) | protein_length=312 | sequence_SO=chromosome | SO=protein_coding_gene | is_pseudo=false	X	X	X	X	X	X	X	3	8	8	0	8	11.86	0.00025419	312	35507	10.2
TGGT1_243730	| transcript=TGGT1_243730-t26_1 | gene=TGGT1_243730 | organism=Toxoplasma_gondii_GT1 | gene_product=rhoptry protein ROP9 | transcript_product=rhoptry protein ROP9 | location=TGGT1_chrVI:2733555-2736099(+) | protein_length=353 | sequence_SO=chromosome | SO=protein_coding_gene | is_pseudo=false	X	X	X	X	X	X	X	3	9	9	0	9	10.48	0.00025275	353	37702	8.3
TGGT1_217890	| transcript=TGGT1_217890-t26_1 | gene=TGGT1_217890 | organism=Toxoplasma_gondii_GT1 | gene_product=putative alkyl hydroperoxide reductase/ Thiol specific antioxidant/ Mal allergen | transcript_product=putative alkyl hydroperoxide reductase/ Thiol specific antioxidant/ Mal allergen | location=TGGT1_chrXII:2143499-2144089(-) | protein_length=196 | sequence_SO=chromosome | SO=protein_coding_gene | …	X	X	X	X	X	X	X	1	5	5	0	5	8.16	0.00025289	196	21722	6.9
TGGT1_212290	| transcript=TGGT1_212290-t26_1 | gene=TGGT1_212290 | organism=Toxoplasma_gondii_GT1 | gene_product=ribosomal protein RPS19 | transcript_product=ribosomal protein RPS19 | location=TGGT1_chrX:3845925-3847625(-) | protein_length=313 | sequence_SO=chromosome | SO=protein_coding_gene | is_pseudo=false	X	X	X	X	X	X	X	1	8	8	0	8	4.15	0.00025338	313	34969	8.7
TGGT1_230340	| transcript=TGGT1_230340-t26_1 | gene=TGGT1_230340 | organism=Toxoplasma_gondii_GT1 | gene_product=hypothetical protein | transcript_product=hypothetical protein | location=TGGT1_chrVIII:711206-715922(+) | protein_length=949 | sequence_SO=chromosome | SO=protein_coding_gene | is_pseudo=false	X	X	X	X	X	X	X	9	24	24	0	24	15.81	0.00025071	949	102384	7.2
TGGT1_288380	| transcript=TGGT1_288380-t26_1 | gene=TGGT1_288380 | organism=Toxoplasma_gondii_GT1 | gene_product=heat shock protein HSP90 | transcript_product=heat shock protein HSP90 | location=TGGT1_chrIX:2294323-2298742(+) | protein_length=708 | sequence_SO=chromosome | SO=protein_coding_gene | is_pseudo=false	X	X	X	X	X	X	X	7	18	17	1	17.8095	13.14	0.00024937	708	81933	5
TGGT1_246550	| transcript=TGGT1_246550-t26_1 | gene=TGGT1_246550 | organism=Toxoplasma_gondii_GT1 | gene_product=aspartyl protease ASP3 | transcript_product=aspartyl protease ASP3 | location=TGGT1_chrXII:2777006-2782288(+) | protein_length=643 | sequence_SO=chromosome | SO=protein_coding_gene | is_pseudo=false	X	X	X	X	X	X	X	7	16	16	0	16	16.17	0.00024668	643	69132	5.6
TGGT1_260540	| transcript=TGGT1_260540-t26_1 | gene=TGGT1_260540 | organism=Toxoplasma_gondii_GT1 | gene_product=alveolin domain containing intermediate filament IMC14 | transcript_product=alveolin domain containing intermediate filament IMC14 | location=TGGT1_chrVIIb:2144399-2148137(+) | protein_length=733 | sequence_SO=chromosome | SO=protein_coding_gene | is_pseudo=false	X	X	X	X	X	X	X	4	18	18	0	18	8.87	0.00024344	733	83304	8.4
TGGT1_319530	| transcript=TGGT1_319530-t26_1 | gene=TGGT1_319530 | organism=Toxoplasma_gondii_GT1 | gene_product=splicing factor SF2 | transcript_product=splicing factor SF2 | location=TGGT1_chrIV:876124-882127(+) | protein_length=450 | sequence_SO=chromosome | SO=protein_coding_gene | is_pseudo=false	X	X	X	X	X	X	X	1	11	11	0	11	4.67	0.00024233	450	53510	10.1
TGGT1_293690	| transcript=TGGT1_293690-t26_1 | gene=TGGT1_293690 | organism=Toxoplasma_gondii_GT1 | gene_product=profilin PRF | transcript_product=profilin PRF | location=TGGT1_chrIa:496750-498091(-) | protein_length=165 | sequence_SO=chromosome | SO=protein_coding_gene | is_pseudo=false	X	X	X	X	X	X	X	2	4	4	0	4	16.97	0.00024032	165	17741	4.6
TGGT1_247770	| transcript=TGGT1_247770-t26_1 | gene=TGGT1_247770 | organism=Toxoplasma_gondii_GT1 | gene_product=hypothetical protein | transcript_product=hypothetical protein | location=TGGT1_chrXII:3511661-3512164(+) | protein_length=167 | sequence_SO=chromosome | SO=protein_coding_gene | is_pseudo=false	X	X	X	X	X	X	X	1	4	4	0	4	10.18	0.00023744	167	19246	10.1
TGGT1_299780	| transcript=TGGT1_299780-t26_1 | gene=TGGT1_299780 | organism=Toxoplasma_gondii_GT1 | gene_product=hypothetical protein | transcript_product=hypothetical protein | location=TGGT1_chrXII:309236-312184(-) | protein_length=545 | sequence_SO=chromosome | SO=protein_coding_gene | is_pseudo=false	X	X	X	X	X	X	X	3	13	13	0	13	8.07	0.00023646	545	59192	9.6
TGGT1_300280	| transcript=TGGT1_300280-t26_1 | gene=TGGT1_300280 | organism=Toxoplasma_gondii_GT1 | gene_product=LSM domain-containing protein | transcript_product=LSM domain-containing protein | location=TGGT1_chrXII:70960-73566(-) | protein_length=169 | sequence_SO=chromosome | SO=protein_coding_gene | is_pseudo=false	X	X	X	X	X	X	X	2	4	4	0	4	18.93	0.00023463	169	17883	10.9
TGGT1_294560	| transcript=TGGT1_294560-t26_1 | gene=TGGT1_294560 | organism=Toxoplasma_gondii_GT1 | gene_product=rhoptry kinase family protein ROP37 (incomplete catalytic triad) | transcript_product=rhoptry kinase family protein ROP37 (incomplete catalytic triad) | location=TGGT1_chrIa:950597-952927(-) | protein_length=776 | sequence_SO=chromosome | SO=protein_coding_gene | is_pseudo=false	X	X	X	X	X	X	X	7	18	18	0	18	15.72	0.00022995	776	83585	9.2
TGGT1_262150	| transcript=TGGT1_262150-t26_1 | gene=TGGT1_262150 | organism=Toxoplasma_gondii_GT1 | gene_product=kelch repeat and K+ channel tetramerisation domain containing protein | transcript_product=kelch repeat and K+ channel tetramerisation domain containing protein | location=TGGT1_chrVIIb:1306190-1314039(-) | protein_length=818 | sequence_SO=chromosome | SO=protein_coding_gene | is_pseudo=false	X	X	X	X	X	X	X	5	19	19	0	19	11.61	0.00023026	818	88985	6.7
TGGT1_313560	| transcript=TGGT1_313560-t26_1 | gene=TGGT1_313560 | organism=Toxoplasma_gondii_GT1 | gene_product=putative 60S ribosomal protein L7a | transcript_product=putative 60S ribosomal protein L7a | location=TGGT1_chrXI:3438810-3439331(-) | protein_length=173 | sequence_SO=chromosome | SO=protein_coding_gene | is_pseudo=false	X	X	X	X	X	X	X	1	4	4	0	4	8.67	0.00022921	173	19251	9.4
TGGT1_255260	| transcript=TGGT1_255260-t26_1 | gene=TGGT1_255260 | organism=Toxoplasma_gondii_GT1 | gene_product=apical membrane antigen AMA1 | transcript_product=apical membrane antigen AMA1 | location=TGGT1_chrVIIb:4856406-4860874(+) | protein_length=569 | sequence_SO=chromosome | SO=protein_coding_gene | is_pseudo=false	X	X	X	X	X	X	X	4	13	13	0	13	10.02	0.00022649	569	63021	6.2
TGGT1_220240	| transcript=TGGT1_220240-t26_1 | gene=TGGT1_220240 | organism=Toxoplasma_gondii_GT1 | gene_product=hypothetical protein | transcript_product=hypothetical protein | location=TGGT1_chrV:140178-141758(-) | protein_length=526 | sequence_SO=chromosome | SO=protein_coding_gene | is_pseudo=false	X	X	X	X	X	X	X	3	12	12	0	12	8.37	0.00022616	526	54111	9.9
TGGT1_286590	| transcript=TGGT1_286590-t26_1 | gene=TGGT1_286590 | organism=Toxoplasma_gondii_GT1 | gene_product=microtubule associated protein SPM2 | transcript_product=microtubule associated protein SPM2 | location=TGGT1_chrV:1625039-1626577(+) | protein_length=357 | sequence_SO=chromosome | SO=protein_coding_gene | is_pseudo=false	X	X	X	X	X	X	X	4	8	8	0	8	14.29	0.00022215	357	39671	9.9
TGGT1_261580	| transcript=TGGT1_261580-t26_1 | gene=TGGT1_261580 | organism=Toxoplasma_gondii_GT1 | gene_product=histone H2AX | transcript_product=histone H2AX | location=TGGT1_chrVIIb:1624096-1624503(-) | protein_length=135 | sequence_SO=chromosome | SO=protein_coding_gene | is_pseudo=false	X	X	X	X	X	X	X	1	3	3	0	3	6.67	0.0002203	135	14510	10.6
TGGT1_294980	| transcript=TGGT1_294980-t26_1 | gene=TGGT1_294980 | organism=Toxoplasma_gondii_GT1 | gene_product=hypothetical protein | transcript_product=hypothetical protein | location=TGGT1_chrIa:1287876-1289315(+) | protein_length=270 | sequence_SO=chromosome | SO=protein_coding_gene | is_pseudo=false	X	X	X	X	X	X	X	2	6	6	0	6	14.81	0.0002203	270	29244	11.4
TGGT1_218260	2 genes:TGGT1_218260,TGGT1_261240.TGGT1_218260-t26_1-p1:| transcript=TGGT1_218260-t26_1 | gene=TGGT1_218260 | organism=Toxoplasma_gondii_GT1 | gene_product=histone H3.3 | transcript_product=histone H3.3 | location=TGGT1_chrXII:1578063-1578473(+) | protein_length=136 | sequence_SO=chromosome | SO=protein_coding_gene | is_pseudo=false ;TGGT1_261240-t26_1-p1:| transcript=TGGT1_261240-t26_1 | gene=TG…	X	X	X	X	X	X	X	2	3	3	0	3	13.97	0.00021868	136	15413	11.3
TGGT1_250770	| transcript=TGGT1_250770-t26_1 | gene=TGGT1_250770 | organism=Toxoplasma_gondii_GT1 | gene_product=putative eukaryotic initiation factor-4A | transcript_product=putative eukaryotic initiation factor-4A | location=TGGT1_chrXII:5123731-5125767(-) | protein_length=412 | sequence_SO=chromosome | SO=protein_coding_gene | is_pseudo=false	X	X	X	X	X	X	X	5	9	9	0	9	14.81	0.00021655	412	46673	5.7
TGGT1_234450	| transcript=TGGT1_234450-t26_1 | gene=TGGT1_234450 | organism=Toxoplasma_gondii_GT1 | gene_product=ribosomal protein RPS15A | transcript_product=ribosomal protein RPS15A | location=TGGT1_chrX:4292801-4294683(+) | protein_length=231 | sequence_SO=chromosome | SO=protein_coding_gene | is_pseudo=false	X	X	X	X	X	X	X	2	5	5	0	5	9.09	0.00021457	231	26589	9.7
TGGT1_310750	| transcript=TGGT1_310750-t26_1 | gene=TGGT1_310750 | organism=Toxoplasma_gondii_GT1 | gene_product=emp24/gp25L/p24 family protein | transcript_product=emp24/gp25L/p24 family protein | location=TGGT1_chrXI:1533084-1537096(+) | protein_length=601 | sequence_SO=chromosome | SO=protein_coding_gene | is_pseudo=false	X	X	X	X	X	X	X	3	13	13	0	13	11.31	0.00021443	601	64975	5.8
TGGT1_232350	| transcript=TGGT1_232350-t26_1 | gene=TGGT1_232350 | organism=Toxoplasma_gondii_GT1 | gene_product=lactate dehydrogenase LDH1 | transcript_product=lactate dehydrogenase LDH1 | location=TGGT1_chrVIII:2023599-2025126(+) | protein_length=329 | sequence_SO=chromosome | SO=protein_coding_gene | is_pseudo=false	X	X	X	X	X	X	X	3	7	7	0	7	12.16	0.00021092	329	35548	6.4
TGGT1_226380	| transcript=TGGT1_226380-t26_1 | gene=TGGT1_226380 | organism=Toxoplasma_gondii_GT1 | gene_product=hypothetical protein | transcript_product=hypothetical protein | location=TGGT1_chrX:1583226-1584362(+) | protein_length=378 | sequence_SO=chromosome | SO=protein_coding_gene | is_pseudo=false	X	X	X	X	X	X	X	2	8	8	0	8	7.14	0.00020981	378	42662	9.3
TGGT1_245470	| transcript=TGGT1_245470-t26_1 | gene=TGGT1_245470 | organism=Toxoplasma_gondii_GT1 | gene_product=mitotic checkpoint protein, BUB3 family protein | transcript_product=mitotic checkpoint protein, BUB3 family protein | location=TGGT1_chrXII:2225657-2230112(+) | protein_length=332 | sequence_SO=chromosome | SO=protein_coding_gene | is_pseudo=false	X	X	X	X	X	X	X	2	7	7	0	7	9.34	0.00020902	332	36575	8
TGGT1_211030	| transcript=TGGT1_211030-t26_1 | gene=TGGT1_211030 | organism=Toxoplasma_gondii_GT1 | gene_product=hypothetical protein | transcript_product=hypothetical protein | location=TGGT1_chrIV:1889471-1891938(-) | protein_length=191 | sequence_SO=chromosome | SO=protein_coding_gene | is_pseudo=false	X	X	X	X	X	X	X	2	4	4	0	4	14.14	0.00020761	191	22216	5.8
TGGT1_205470	| transcript=TGGT1_205470-t26_1 | gene=TGGT1_205470 | organism=Toxoplasma_gondii_GT1 | gene_product=putative translation elongation factor 2 family protein | transcript_product=putative translation elongation factor 2 family protein | location=TGGT1_chrVIIa:1297616-1301283(+) | protein_length=832 | sequence_SO=chromosome | SO=protein_coding_gene | is_pseudo=false	X	X	X	X	X	X	X	4	19	15	4	17.4	7.69	0.00020732	832	93089	6.3
TGGT1_236040	| transcript=TGGT1_236040-t26_1 | gene=TGGT1_236040 | organism=Toxoplasma_gondii_GT1 | gene_product=fructose-1,6-bisphosphate aldolase | transcript_product=fructose-1,6-bisphosphate aldolase | location=TGGT1_chrX:5139351-5141389(+) | protein_length=433 | sequence_SO=chromosome | SO=protein_coding_gene | is_pseudo=false	X	X	X	X	X	X	X	3	9	9	0	9	9.7	0.00020605	433	46960	8.8
TGGT1_220270	| transcript=TGGT1_220270-t26_1 | gene=TGGT1_220270 | organism=Toxoplasma_gondii_GT1 | gene_product=alveolin domain containing intermediate filament IMC6 | transcript_product=alveolin domain containing intermediate filament IMC6 | location=TGGT1_chrV:152699-154033(-) | protein_length=444 | sequence_SO=chromosome | SO=protein_coding_gene | is_pseudo=false	X	X	X	X	X	X	X	3	9	9	0	9	13.96	0.00020095	444	48645	5.1
TGGT1_248500	| transcript=TGGT1_248500-t26_1 | gene=TGGT1_248500 | organism=Toxoplasma_gondii_GT1 | gene_product=hypothetical protein | transcript_product=hypothetical protein | location=TGGT1_chrXII:3823885-3826856(+) | protein_length=346 | sequence_SO=chromosome | SO=protein_coding_gene | is_pseudo=false	X	X	X	X	X	X	X	2	7	7	0	7	11.85	0.00020056	346	37531	6.4
TGGT1_255660	| transcript=TGGT1_255660-t26_1 | gene=TGGT1_255660 | organism=Toxoplasma_gondii_GT1 | gene_product=EF hand domain-containing protein | transcript_product=EF hand domain-containing protein | location=TGGT1_chrVIIb:4658230-4658996(-) | protein_length=149 | sequence_SO=chromosome | SO=protein_coding_gene | is_pseudo=false	X	X	X	X	X	X	X	1	3	3	0	3	10.74	0.0001996	149	16149	4.5
TGGT1_291890	| transcript=TGGT1_291890-t26_1 | gene=TGGT1_291890 | organism=Toxoplasma_gondii_GT1 | gene_product=microneme protein MIC1 | transcript_product=microneme protein MIC1 | location=TGGT1_chrIX:4200849-4203191(-) | protein_length=456 | sequence_SO=chromosome | SO=protein_coding_gene | is_pseudo=false	X	X	X	X	X	X	X	2	9	9	0	9	3.95	0.00019566	456	48672	5.3
TGGT1_277270	| transcript=TGGT1_277270-t26_1 | gene=TGGT1_277270 | organism=Toxoplasma_gondii_GT1 | gene_product=NTPase II | transcript_product=NTPase II | location=AAQM03000418:1-4939(+) | protein_length=862 | sequence_SO=contig | SO=protein_coding_gene | is_pseudo=false	X	X	X	X	X	X	X	6	17	15	2	16.7647	11.02	0.0001928	862	95783	6.8
TGGT1_304770	| transcript=TGGT1_304770-t26_1 | gene=TGGT1_304770 | organism=Toxoplasma_gondii_GT1 | gene_product=ubiquitin-conjugating enzyme subfamily protein | transcript_product=ubiquitin-conjugating enzyme subfamily protein | location=TGGT1_chrVIIa:677672-680044(-) | protein_length=155 | sequence_SO=chromosome | SO=protein_coding_gene | is_pseudo=false	X	X	X	X	X	X	X	1	3	3	0	3	10.97	0.00019187	155	17622	5.9
TGGT1_305010	| transcript=TGGT1_305010-t26_1 | gene=TGGT1_305010 | organism=Toxoplasma_gondii_GT1 | gene_product=putative pre-mRNA branch site protein p14 | transcript_product=putative pre-mRNA branch site protein p14 | location=TGGT1_chrIX:4941195-4942478(-) | protein_length=156 | sequence_SO=chromosome | SO=protein_coding_gene | is_pseudo=false	X	X	X	X	X	X	X	1	3	3	0	3	7.69	0.00019064	156	17216	9.9
TGGT1_267060	| transcript=TGGT1_267060-t26_1 | gene=TGGT1_267060 | organism=Toxoplasma_gondii_GT1 | gene_product=ribosomal protein RPL14 | transcript_product=ribosomal protein RPL14 | location=TGGT1_chrIX:634719-636622(+) | protein_length=157 | sequence_SO=chromosome | SO=protein_coding_gene | is_pseudo=false	X	X	X	X	X	X	X	1	3	3	0	3	5.73	0.00018943	157	17878	10.8
TGGT1_269840	| transcript=TGGT1_269840-t26_1 | gene=TGGT1_269840 | organism=Toxoplasma_gondii_GT1 | gene_product=proteasome regulatory subunit | transcript_product=proteasome regulatory subunit | location=TGGT1_chrVIII:5579434-5582614(-) | protein_length=314 | sequence_SO=chromosome | SO=protein_coding_gene | is_pseudo=false	X	X	X	X	X	X	X	2	6	6	0	6	9.24	0.00018943	314	35262	6.5
TGGT1_244110	| transcript=TGGT1_244110-t26_1 | gene=TGGT1_244110 | organism=Toxoplasma_gondii_GT1 | gene_product=nucleosome assembly protein (nap) protein | transcript_product=nucleosome assembly protein (nap) protein | location=TGGT1_chrVI:2942300-2948890(+) | protein_length=738 | sequence_SO=chromosome | SO=protein_coding_gene | is_pseudo=false	X	X	X	X	X	X	X	3	14	14	0	14	6.91	0.00018806	738	83993	8.6
TGGT1_305850	| transcript=TGGT1_305850-t26_1 | gene=TGGT1_305850 | organism=Toxoplasma_gondii_GT1 | gene_product=RNA recognition motif-containing protein | transcript_product=RNA recognition motif-containing protein | location=TGGT1_chrIX:5399604-5403723(-) | protein_length=372 | sequence_SO=chromosome | SO=protein_coding_gene | is_pseudo=false	X	X	X	X	X	X	X	2	7	7	0	7	7.53	0.00018654	372	39168	9.6
TGGT1_272350	| transcript=TGGT1_272350-t26_1 | gene=TGGT1_272350 | organism=Toxoplasma_gondii_GT1 | gene_product=mRNA export protein | transcript_product=mRNA export protein | location=TGGT1_chrVIII:4054234-4060874(-) | protein_length=375 | sequence_SO=chromosome | SO=protein_coding_gene | is_pseudo=false	X	X	X	X	X	X	X	2	7	7	0	7	10.67	0.00018505	375	41478	8.8
TGGT1_217510	| transcript=TGGT1_217510-t26_1 | gene=TGGT1_217510 | organism=Toxoplasma_gondii_GT1 | gene_product=hypothetical protein | transcript_product=hypothetical protein | location=TGGT1_chrXII:1824650-1826480(+) | protein_length=380 | sequence_SO=chromosome | SO=protein_coding_gene | is_pseudo=false	X	X	X	X	X	X	X	3	7	7	0	7	11.05	0.00018261	380	42115	8.8
TGGT1_313380	| transcript=TGGT1_313380-t26_1 | gene=TGGT1_313380 | organism=Toxoplasma_gondii_GT1 | gene_product=hypothetical protein | transcript_product=hypothetical protein | location=TGGT1_chrXI:3292372-3294103(+) | protein_length=274 | sequence_SO=chromosome | SO=protein_coding_gene | is_pseudo=false	X	X	X	X	X	X	X	3	5	5	0	5	16.06	0.0001809	274	31513	5.6
TGGT1_236650	| transcript=TGGT1_236650-t26_1 | gene=TGGT1_236650 | organism=Toxoplasma_gondii_GT1 | gene_product=DEAD (Asp-Glu-Ala-Asp) box polypeptide 17 | transcript_product=DEAD (Asp-Glu-Ala-Asp) box polypeptide 17 | location=TGGT1_chrX:5362273-5365892(-) | protein_length=550 | sequence_SO=chromosome | SO=protein_coding_gene | is_pseudo=false	X	X	X	X	X	X	X	4	10	10	0	10	10.18	0.00018024	550	59938	8.9
TGGT1_241170	| transcript=TGGT1_241170-t26_1 | gene=TGGT1_241170 | organism=Toxoplasma_gondii_GT1 | gene_product=hypothetical protein | transcript_product=hypothetical protein | location=TGGT1_chrVI:1639455-1643673(+) | protein_length=1275 | sequence_SO=chromosome | SO=protein_coding_gene | is_pseudo=false	X	X	X	X	X	X	X	8	23	23	0	23	10.27	0.00017883	1275	139636	9.3
TGGT1_290660	| transcript=TGGT1_290660-t26_1 | gene=TGGT1_290660 | organism=Toxoplasma_gondii_GT1 | gene_product=RNA recognition motif-containing protein | transcript_product=RNA recognition motif-containing protein | location=TGGT1_chrIX:3628759-3632147(-) | protein_length=446 | sequence_SO=chromosome | SO=protein_coding_gene | is_pseudo=false	X	X	X	X	X	X	X	3	8	8	0	8	13.45	0.00017782	446	48353	7.8
TGGT1_246590	| transcript=TGGT1_246590-t26_1 | gene=TGGT1_246590 | organism=Toxoplasma_gondii_GT1 | gene_product=hypothetical protein | transcript_product=hypothetical protein | location=TGGT1_chrXII:2799381-2801736(+) | protein_length=447 | sequence_SO=chromosome | SO=protein_coding_gene | is_pseudo=false	X	X	X	X	X	X	X	1	8	8	0	8	4.47	0.00017742	447	49113	7.7
TGGT1_209108	| transcript=TGGT1_209108-t26_1 | gene=TGGT1_209108 | organism=Toxoplasma_gondii_GT1 | gene_product=hypothetical protein | transcript_product=hypothetical protein | location=TGGT1_chrIb:1065815-1068510(-) | protein_length=400 | sequence_SO=chromosome | SO=protein_coding_gene | is_pseudo=false	X	X	X	X	X	X	X	3	7	7	0	7	16	0.00017348	400	41055	8.3
TGGT1_280570	| transcript=TGGT1_280570-t26_1 | gene=TGGT1_280570 | organism=Toxoplasma_gondii_GT1 | gene_product=SAG-related sequence SRS35A | transcript_product=SAG-related sequence SRS35A | location=TGGT1_chrVIIa:273165-273683(-) | protein_length=172 | sequence_SO=chromosome | SO=protein_coding_gene | is_pseudo=false	X	X	X	X	X	X	X	2	3	3	0	3	15.7	0.00017291	172	18531	8.7
TGGT1_247550	| transcript=TGGT1_247550-t26_1 | gene=TGGT1_247550 | organism=Toxoplasma_gondii_GT1 | gene_product=heat shock protein HSP60 | transcript_product=heat shock protein HSP60 | location=TGGT1_chrXII:3342084-3346052(-) | protein_length=575 | sequence_SO=chromosome | SO=protein_coding_gene | is_pseudo=false	X	X	X	X	X	X	X	7	10	10	0	10	18.26	0.00017241	575	60914	6
TGGT1_258870A	| transcript=TGGT1_258870A-t26_1 | gene=TGGT1_258870A | organism=Toxoplasma_gondii_GT1 | gene_product=hypothetical protein | transcript_product=hypothetical protein | location=TGGT1_chrVIIb:3082018-3084228(-) | protein_length=557 | sequence_SO=chromosome | SO=protein_coding_gene | is_pseudo=false	1	2	0	2	0	2.69	X	5	13	5	8	9.44444	15.98	0.00016809	557	60655	5.1
TGGT1_311230	| transcript=TGGT1_311230-t26_1 | gene=TGGT1_311230 | organism=Toxoplasma_gondii_GT1 | gene_product=hypothetical protein | transcript_product=hypothetical protein | location=TGGT1_chrXI:1844321-1862670(+) | protein_length=4603 | sequence_SO=chromosome | SO=protein_coding_gene | is_pseudo=false	X	X	X	X	X	X	X	18	77	77	0	77	6.78	0.00016583	4603	494761	4.9
TGGT1_319920	| transcript=TGGT1_319920-t26_1 | gene=TGGT1_319920 | organism=Toxoplasma_gondii_GT1 | gene_product=2-oxo acid dehydrogenases acyltransferase (catalytic domain) domain-containing protein | transcript_product=2-oxo acid dehydrogenases acyltransferase (catalytic domain) domain-containing protein | location=TGGT1_chrIV:604302-610675(-) | protein_length=669 | sequence_SO=chromosome | SO=protein_codin…	X	X	X	X	X	X	X	5	11	11	0	11	12.56	0.000163	669	70290	6.8
TGGT1_239890	| transcript=TGGT1_239890-t26_1 | gene=TGGT1_239890 | organism=Toxoplasma_gondii_GT1 | gene_product=SCP family extracellular subfamily protein | transcript_product=SCP family extracellular subfamily protein | location=TGGT1_chrVI:984652-987705(-) | protein_length=246 | sequence_SO=chromosome | SO=protein_coding_gene | is_pseudo=false	X	X	X	X	X	X	X	1	4	4	0	4	7.32	0.00016119	246	26623	6.7
TGGT1_315320	| transcript=TGGT1_315320-t26_1 | gene=TGGT1_315320 | organism=Toxoplasma_gondii_GT1 | gene_product=SAG-related sequence SRS52A | transcript_product=SAG-related sequence SRS52A | location=TGGT1_chrXI:4594837-4596241(+) | protein_length=329 | sequence_SO=chromosome | SO=protein_coding_gene | is_pseudo=false	X	X	X	X	X	X	X	3	5	5	0	5	9.42	0.00015066	329	34236	5.5
TGGT1_250710	| transcript=TGGT1_250710-t26_1 | gene=TGGT1_250710 | organism=Toxoplasma_gondii_GT1 | gene_product=microneme protein MIC10 | transcript_product=microneme protein MIC10 | location=TGGT1_chrXII:5071359-5071955(+) | protein_length=198 | sequence_SO=chromosome | SO=protein_coding_gene | is_pseudo=false	X	X	X	X	X	X	X	1	3	3	0	3	8.08	0.0001502	198	23113	5.9
TGGT1_280710	| transcript=TGGT1_280710-t26_1 | gene=TGGT1_280710 | organism=Toxoplasma_gondii_GT1 | gene_product=putative 20S proteasome subunit beta 7 | transcript_product=putative 20S proteasome subunit beta 7 | location=TGGT1_chrVIIa:136134-140480(-) | protein_length=266 | sequence_SO=chromosome | SO=protein_coding_gene | is_pseudo=false	X	X	X	X	X	X	X	1	4	4	0	4	6.39	0.00014907	266	30266	6
TGGT1_314750	| transcript=TGGT1_314750-t26_1 | gene=TGGT1_314750 | organism=Toxoplasma_gondii_GT1 | gene_product=hypothetical protein | transcript_product=hypothetical protein | location=TGGT1_chrXI:4214855-4217243(-) | protein_length=469 | sequence_SO=chromosome | SO=protein_coding_gene | is_pseudo=false	X	X	X	X	X	X	X	3	7	7	0	7	12.37	0.00014796	469	49997	10.1
TGGT1_309210	| transcript=TGGT1_309210-t26_1 | gene=TGGT1_309210 | organism=Toxoplasma_gondii_GT1 | gene_product=putative peroxiredoxin 6 | transcript_product=putative peroxiredoxin 6 | location=TGGT1_chrXI:521482-524360(-) | protein_length=402 | sequence_SO=chromosome | SO=protein_coding_gene | is_pseudo=false	X	X	X	X	X	X	X	2	6	6	0	6	6.97	0.00014796	402	44089	8.4
TGGT1_273090	| transcript=TGGT1_273090-t26_1 | gene=TGGT1_273090 | organism=Toxoplasma_gondii_GT1 | gene_product=cell division protein CDC48CY | transcript_product=cell division protein CDC48CY | location=TGGT1_chrVIII:3661986-3671254(-) | protein_length=811 | sequence_SO=chromosome | SO=protein_coding_gene | is_pseudo=false	X	X	X	X	X	X	X	3	12	12	0	12	5.92	0.00014668	811	89397	5.1
TGGT1_232280	| transcript=TGGT1_232280-t26_1 | gene=TGGT1_232280 | organism=Toxoplasma_gondii_GT1 | gene_product=hypothetical protein | transcript_product=hypothetical protein | location=TGGT1_chrVIII:1988375-1990326(+) | protein_length=275 | sequence_SO=chromosome | SO=protein_coding_gene | is_pseudo=false	X	X	X	X	X	X	X	2	4	4	0	4	8.73	0.00014419	275	30148	6.1
TGGT1_204400	| transcript=TGGT1_204400-t26_1 | gene=TGGT1_204400 | organism=Toxoplasma_gondii_GT1 | gene_product=putative ATPase synthase subunit alpha | transcript_product=putative ATPase synthase subunit alpha | location=TGGT1_chrVIIa:1716199-1723634(+) | protein_length=577 | sequence_SO=chromosome | SO=protein_coding_gene | is_pseudo=false	X	X	X	X	X	X	X	3	13	8	5	8.21739	6.59	0.00014118	577	62146	8.4
TGGT1_248810	| transcript=TGGT1_248810-t26_1 | gene=TGGT1_248810 | organism=Toxoplasma_gondii_GT1 | gene_product=nuclear factor NF7 | transcript_product=nuclear factor NF7 | location=TGGT1_chrXII:4119880-4123828(+) | protein_length=497 | sequence_SO=chromosome | SO=protein_coding_gene | is_pseudo=false	X	X	X	X	X	X	X	2	7	7	0	7	6.64	0.00013962	497	54253	7
TGGT1_214790	| transcript=TGGT1_214790-t26_1 | gene=TGGT1_214790 | organism=Toxoplasma_gondii_GT1 | gene_product=glycoprotein | transcript_product=glycoprotein | location=TGGT1_chrX:6386376-6388397(+) | protein_length=283 | sequence_SO=chromosome | SO=protein_coding_gene | is_pseudo=false	X	X	X	X	X	X	X	2	4	4	0	4	17.31	0.00014012	283	31444	4.8
TGGT1_230410	| transcript=TGGT1_230410-t26_1 | gene=TGGT1_230410 | organism=Toxoplasma_gondii_GT1 | gene_product=peroxiredoxin PRX3 | transcript_product=peroxiredoxin PRX3 | location=TGGT1_chrVIII:753559-755687(-) | protein_length=283 | sequence_SO=chromosome | SO=protein_coding_gene | is_pseudo=false	X	X	X	X	X	X	X	2	4	4	0	4	10.6	0.00014012	283	30463	8.8
TGGT1_315490	| transcript=TGGT1_315490-t26_1 | gene=TGGT1_315490 | organism=Toxoplasma_gondii_GT1 | gene_product=rhoptry protein ROP10 | transcript_product=rhoptry protein ROP10 | location=TGGT1_chrXI:4696632-4698392(-) | protein_length=586 | sequence_SO=chromosome | SO=protein_coding_gene | is_pseudo=false	X	X	X	X	X	X	X	3	8	8	0	8	6.31	0.00013534	586	60884	4.3
TGGT1_270510	| transcript=TGGT1_270510-t26_1 | gene=TGGT1_270510 | organism=Toxoplasma_gondii_GT1 | gene_product=asparaginyl-tRNA synthetase (NOB+tRNA synthase) | transcript_product=asparaginyl-tRNA synthetase (NOB+tRNA synthase) | location=TGGT1_chrVIII:5218409-5221722(+) | protein_length=676 | sequence_SO=chromosome | SO=protein_coding_gene | is_pseudo=false	X	X	X	X	X	X	X	3	9	9	0	9	5.47	0.00013198	676	74919	8
TGGT1_247470	| transcript=TGGT1_247470-t26_1 | gene=TGGT1_247470 | organism=Toxoplasma_gondii_GT1 | gene_product=putative nucleolar protein | transcript_product=putative nucleolar protein | location=TGGT1_chrXII:3291010-3295334(+) | protein_length=536 | sequence_SO=chromosome | SO=protein_coding_gene | is_pseudo=false	X	X	X	X	X	X	X	4	7	7	0	7	10.07	0.00012946	536	59940	8.2
TGGT1_260440	| transcript=TGGT1_260440-t26_1 | gene=TGGT1_260440 | organism=Toxoplasma_gondii_GT1 | gene_product=nuclear factor NF3 | transcript_product=nuclear factor NF3 | location=TGGT1_chrVIIb:2242975-2247472(-) | protein_length=312 | sequence_SO=chromosome | SO=protein_coding_gene | is_pseudo=false	X	X	X	X	X	X	X	2	4	4	0	4	6.09	0.00012709	312	34100	4.3
TGGT1_293510	| transcript=TGGT1_293510-t26_1 | gene=TGGT1_293510 | organism=Toxoplasma_gondii_GT1 | gene_product=poly(ADP-ribose) polymerase and DNA-Ligase Zn-finger region domain-containing protein | transcript_product=poly(ADP-ribose) polymerase and DNA-Ligase Zn-finger region domain-containing protein | location=TGGT1_chrIa:371571-373049(-) | protein_length=392 | sequence_SO=chromosome | SO=protein_coding_…	X	X	X	X	X	X	X	3	5	5	0	5	9.95	0.00012645	392	43838	9.4
TGGT1_251540	| transcript=TGGT1_251540-t26_1 | gene=TGGT1_251540 | organism=Toxoplasma_gondii_GT1 | gene_product=dense granule protein GRA9 | transcript_product=dense granule protein GRA9 | location=TGGT1_chrXII:5372511-5374084(+) | protein_length=318 | sequence_SO=chromosome | SO=protein_coding_gene | is_pseudo=false	X	X	X	X	X	X	X	3	4	4	0	4	13.21	0.0001247	318	35310	5.4
TGGT1_254470	| transcript=TGGT1_254470-t26_1 | gene=TGGT1_254470 | organism=Toxoplasma_gondii_GT1 | gene_product=hypothetical protein | transcript_product=hypothetical protein | location=TGGT1_chrIII:1739403-1743582(+) | protein_length=732 | sequence_SO=chromosome | SO=protein_coding_gene | is_pseudo=false	X	X	X	X	X	X	X	3	9	9	0	9	5.46	0.00012189	732	80469	5.3
TGGT1_239740	| transcript=TGGT1_239740-t26_1 | gene=TGGT1_239740 | organism=Toxoplasma_gondii_GT1 | gene_product=dense granule protein GRA14 | transcript_product=dense granule protein GRA14 | location=TGGT1_chrVI:875718-876944(-) | protein_length=408 | sequence_SO=chromosome | SO=protein_coding_gene | is_pseudo=false	X	X	X	X	X	X	X	3	5	5	0	5	11.76	0.00012149	408	44753	8.5
TGGT1_223940	| transcript=TGGT1_223940-t26_1 | gene=TGGT1_223940 | organism=Toxoplasma_gondii_GT1 | gene_product=GAP45 protein | transcript_product=GAP45 protein | location=TGGT1_chrX:3344621-3345358(-) | protein_length=245 | sequence_SO=chromosome | SO=protein_coding_gene | is_pseudo=false	X	X	X	X	X	X	X	1	3	3	0	3	7.76	0.00012139	245	27318	5.1
TGGT1_250820	| transcript=TGGT1_250820-t26_1 | gene=TGGT1_250820 | organism=Toxoplasma_gondii_GT1 | gene_product=hypothetical protein | transcript_product=hypothetical protein | location=TGGT1_chrXII:5170586-5175102(+) | protein_length=1156 | sequence_SO=chromosome | SO=protein_coding_gene | is_pseudo=false	X	X	X	X	X	X	X	5	14	14	0	14	6.92	0.00012006	1156	120907	9.2
TGGT1_408800	| transcript=TGGT1_408800-t26_1 | gene=TGGT1_408800 | organism=Toxoplasma_gondii_GT1 | gene_product=NTPase | transcript_product=NTPase | location=TGGT1_chrXII:6592331-6592894(+) | protein_length=188 | sequence_SO=chromosome | SO=protein_coding_gene | is_pseudo=false	X	X	X	X	X	X	X	2	4	2	2	2.23529	12.77	0.00011787	188	20959	6.9
TGGT1_209860	| transcript=TGGT1_209860-t26_1 | gene=TGGT1_209860 | organism=Toxoplasma_gondii_GT1 | gene_product=SRP40, C-terminal domain-containing protein | transcript_product=SRP40, C-terminal domain-containing protein | location=TGGT1_chrIb:1509068-1514507(+) | protein_length=424 | sequence_SO=chromosome | SO=protein_coding_gene | is_pseudo=false	X	X	X	X	X	X	X	2	5	5	0	5	9.91	0.0001169	424	47531	9.9
TGGT1_209950	| transcript=TGGT1_209950-t26_1 | gene=TGGT1_209950 | organism=Toxoplasma_gondii_GT1 | gene_product=putative thioredoxin | transcript_product=putative thioredoxin | location=TGGT1_chrIb:1585569-1589285(-) | protein_length=424 | sequence_SO=chromosome | SO=protein_coding_gene | is_pseudo=false	X	X	X	X	X	X	X	4	5	5	0	5	13.21	0.0001169	424	47687	8.3
TGGT1_201780	| transcript=TGGT1_201780-t26_1 | gene=TGGT1_201780 | organism=Toxoplasma_gondii_GT1 | gene_product=microneme protein MIC2 | transcript_product=microneme protein MIC2 | location=TGGT1_chrVIIa:3693727-3696991(-) | protein_length=769 | sequence_SO=chromosome | SO=protein_coding_gene | is_pseudo=false	X	X	X	X	X	X	X	3	9	9	0	9	6.5	0.00011602	769	82620	4.8
TGGT1_234380	| transcript=TGGT1_234380-t26_1 | gene=TGGT1_234380 | organism=Toxoplasma_gondii_GT1 | gene_product=hypothetical protein | transcript_product=hypothetical protein | location=TGGT1_chrX:4225477-4226948(+) | protein_length=347 | sequence_SO=chromosome | SO=protein_coding_gene | is_pseudo=false	X	X	X	X	X	X	X	2	4	4	0	4	7.2	0.00011427	347	38654	7.1
TGGT1_215775	| transcript=TGGT1_215775-t26_1 | gene=TGGT1_215775 | organism=Toxoplasma_gondii_GT1 | gene_product=rhoptry protein ROP8 | transcript_product=rhoptry protein ROP8 | location=TGGT1_chrX:7045451-7047178(+) | protein_length=575 | sequence_SO=chromosome | SO=protein_coding_gene | is_pseudo=false	2	15	0	15	0	4.87	X	3	37	5	32	6.32653	7.65	0.00010907	575	65407	9.1
TGGT1_227800	| transcript=TGGT1_227800-t26_1 | gene=TGGT1_227800 | organism=Toxoplasma_gondii_GT1 | gene_product=EF hand domain-containing protein | transcript_product=EF hand domain-containing protein | location=TGGT1_chrX:720180-729168(-) | protein_length=1280 | sequence_SO=chromosome | SO=protein_coding_gene | is_pseudo=false	X	X	X	X	X	X	X	5	14	14	0	14	6.02	0.00010843	1280	135841	6
TGGT1_261570	| transcript=TGGT1_261570-t26_1 | gene=TGGT1_261570 | organism=Toxoplasma_gondii_GT1 | gene_product=ribosomal protein RPL7A | transcript_product=ribosomal protein RPL7A | location=TGGT1_chrVIIb:1628077-1630958(+) | protein_length=276 | sequence_SO=chromosome | SO=protein_coding_gene | is_pseudo=false	X	X	X	X	X	X	X	2	3	3	0	3	8.33	0.00010775	276	31032	10.5
TGGT1_300100	| transcript=TGGT1_300100-t26_1 | gene=TGGT1_300100 | organism=Toxoplasma_gondii_GT1 | gene_product=rhoptry neck protein RON2 | transcript_product=rhoptry neck protein RON2 | location=TGGT1_chrXII:175560-186129(-) | protein_length=1479 | sequence_SO=chromosome | SO=protein_coding_gene | is_pseudo=false	X	X	X	X	X	X	X	8	16	16	0	16	6.63	0.00010724	1479	166445	9.6
TGGT1_233480	| transcript=TGGT1_233480-t26_1 | gene=TGGT1_233480 | organism=Toxoplasma_gondii_GT1 | gene_product=SAG-related sequence SRS29C | transcript_product=SAG-related sequence SRS29C | location=TGGT1_chrVIII:2667297-2668415(+) | protein_length=372 | sequence_SO=chromosome | SO=protein_coding_gene | is_pseudo=false	X	X	X	X	X	X	X	2	4	4	0	4	6.99	0.00010659	372	39215	7.5
TGGT1_202680	| transcript=TGGT1_202680-t26_1 | gene=TGGT1_202680 | organism=Toxoplasma_gondii_GT1 | gene_product=putative peptidase M16, alpha subunit | transcript_product=putative peptidase M16, alpha subunit | location=TGGT1_chrVIIa:3006392-3012675(-) | protein_length=563 | sequence_SO=chromosome | SO=protein_coding_gene | is_pseudo=false	X	X	X	X	X	X	X	3	6	6	0	6	7.46	0.00010565	563	62162	8.3
TGGT1_273960	| transcript=TGGT1_273960-t26_1 | gene=TGGT1_273960 | organism=Toxoplasma_gondii_GT1 | gene_product=chaperonin GroS protein | transcript_product=chaperonin GroS protein | location=TGGT1_chrVIII:3141275-3146091(+) | protein_length=374 | sequence_SO=chromosome | SO=protein_coding_gene | is_pseudo=false	X	X	X	X	X	X	X	1	4	4	0	4	4.55	0.00010602	374	39935	7.4
TGGT1_219550	| transcript=TGGT1_219550-t26_1 | gene=TGGT1_219550 | organism=Toxoplasma_gondii_GT1 | gene_product=dihydrolipoyllysine-residue succinyltransferase component of oxoglutarate dehydrogenase | transcript_product=dihydrolipoyllysine-residue succinyltransferase component of oxoglutarate dehydrogenase | location=TGGT1_chrXII:790088-797741(-) | protein_length=470 | sequence_SO=chromosome | SO=protein_co…	X	X	X	X	X	X	X	2	5	5	0	5	7.23	0.00010546	470	50126	9
TGGT1_276130	| transcript=TGGT1_276130-t26_1 | gene=TGGT1_276130 | organism=Toxoplasma_gondii_GT1 | gene_product=cathepsin CPC2 | transcript_product=cathepsin CPC2 | location=TGGT1_chrIII:114076-122551(-) | protein_length=753 | sequence_SO=chromosome | SO=protein_coding_gene | is_pseudo=false	X	X	X	X	X	X	X	2	8	8	0	8	5.44	0.00010532	753	83015	5.6
TGGT1_272290	| transcript=TGGT1_272290-t26_1 | gene=TGGT1_272290 | organism=Toxoplasma_gondii_GT1 | gene_product=pyruvate dehydrogenase complex subunit PD-HE1Beta | transcript_product=pyruvate dehydrogenase complex subunit PD-HE1Beta | location=TGGT1_chrVIII:4082747-4086568(+) | protein_length=470 | sequence_SO=chromosome | SO=protein_coding_gene | is_pseudo=false	X	X	X	X	X	X	X	3	5	5	0	5	8.51	0.00010546	470	49988	6.6
TGGT1_315690	| transcript=TGGT1_315690-t26_1 | gene=TGGT1_315690 | organism=Toxoplasma_gondii_GT1 | gene_product=DnaJ domain-containing protein | transcript_product=DnaJ domain-containing protein | location=TGGT1_chrXI:4848691-4851649(+) | protein_length=294 | sequence_SO=chromosome | SO=protein_coding_gene | is_pseudo=false	X	X	X	X	X	X	X	2	3	3	0	3	12.59	0.00010116	294	34310	8.9
TGGT1_262960	| transcript=TGGT1_262960-t26_1 | gene=TGGT1_262960 | organism=Toxoplasma_gondii_GT1 | gene_product=putative U1 snRNP-associated protein Usp106 | transcript_product=putative U1 snRNP-associated protein Usp106 | location=TGGT1_chrVIIb:870974-873912(+) | protein_length=394 | sequence_SO=chromosome | SO=protein_coding_gene | is_pseudo=false	X	X	X	X	X	X	X	2	4	4	0	4	5.58	0.00010064	394	44776	9.9
TGGT1_222020	| transcript=TGGT1_222020-t26_1 | gene=TGGT1_222020 | organism=Toxoplasma_gondii_GT1 | gene_product=phosphoglycerate kinase PGKII | transcript_product=phosphoglycerate kinase PGKII | location=TGGT1_chrII:744480-749627(+) | protein_length=593 | sequence_SO=chromosome | SO=protein_coding_gene | is_pseudo=false	X	X	X	X	X	X	X	4	6	6	0	6	10.62	0.0001003	593	62978	8.3
TGGT1_209260	| transcript=TGGT1_209260-t26_1 | gene=TGGT1_209260 | organism=Toxoplasma_gondii_GT1 | gene_product=putative cytochrome c oxidase subunit | transcript_product=putative cytochrome c oxidase subunit | location=TGGT1_chrIb:1169758-1172481(-) | protein_length=310 | sequence_SO=chromosome | SO=protein_coding_gene | is_pseudo=false	X	X	X	X	X	X	X	1	3	3	0	3	4.84	9.594e-05	310	34755	6.5
TGGT1_239800	| transcript=TGGT1_239800-t26_1 | gene=TGGT1_239800 | organism=Toxoplasma_gondii_GT1 | gene_product=hypothetical protein | transcript_product=hypothetical protein | location=TGGT1_chrVI:916718-920124(-) | protein_length=309 | sequence_SO=chromosome | SO=protein_coding_gene | is_pseudo=false	X	X	X	X	X	X	X	2	3	3	0	3	8.74	9.625e-05	309	34083	7.6
TGGT1_216670	| transcript=TGGT1_216670-t26_1 | gene=TGGT1_216670 | organism=Toxoplasma_gondii_GT1 | gene_product=FUSE-binding protein 2 / KH-type splicing regulatory protein | transcript_product=FUSE-binding protein 2 / KH-type splicing regulatory protein | location=TGGT1_chrXI:5891708-5895741(-) | protein_length=941 | sequence_SO=chromosome | SO=protein_coding_gene | is_pseudo=false	X	X	X	X	X	X	X	4	9	9	0	9	7.55	9.481e-05	941	100050	9
TGGT1_226250	| transcript=TGGT1_226250-t26_1 | gene=TGGT1_226250 | organism=Toxoplasma_gondii_GT1 | gene_product=DEAD (Asp-Glu-Ala-Asp) box polypeptide DDX3X | transcript_product=DEAD (Asp-Glu-Ala-Asp) box polypeptide DDX3X | location=TGGT1_chrX:1667417-1670378(+) | protein_length=734 | sequence_SO=chromosome | SO=protein_coding_gene | is_pseudo=false	X	X	X	X	X	X	X	2	7	7	0	7	5.99	9.454e-05	734	78593	9.1
TGGT1_208450	| transcript=TGGT1_208450-t26_1 | gene=TGGT1_208450 | organism=Toxoplasma_gondii_GT1 | gene_product=protease inhibitor PI2 | transcript_product=protease inhibitor PI2 | location=TGGT1_chrIb:728877-731848(-) | protein_length=318 | sequence_SO=chromosome | SO=protein_coding_gene | is_pseudo=false	X	X	X	X	X	X	X	1	3	3	0	3	6.6	9.352e-05	318	35343	5.2
TGGT1_206690	| transcript=TGGT1_206690-t26_1 | gene=TGGT1_206690 | organism=Toxoplasma_gondii_GT1 | gene_product=glideosome-associated protein with multiple-membrane spans GAPM2B | transcript_product=glideosome-associated protein with multiple-membrane spans GAPM2B | location=TGGT1_chrVIIa:697425-699242(+) | protein_length=426 | sequence_SO=chromosome | SO=protein_coding_gene | is_pseudo=false	X	X	X	X	X	X	X	2	4	4	0	4	8.69	9.308e-05	426	46789	5.1
TGGT1_249630	| transcript=TGGT1_249630-t26_1 | gene=TGGT1_249630 | organism=Toxoplasma_gondii_GT1 | gene_product=glutathione S-transferase, N-terminal domain-containing protein | transcript_product=glutathione S-transferase, N-terminal domain-containing protein | location=TGGT1_chrXII:4639499-4643849(-) | protein_length=323 | sequence_SO=chromosome | SO=protein_coding_gene | is_pseudo=false	X	X	X	X	X	X	X	1	3	3	0	3	3.72	9.207e-05	323	35244	9
TGGT1_306380	| transcript=TGGT1_306380-t26_1 | gene=TGGT1_306380 | organism=Toxoplasma_gondii_GT1 | gene_product=U1 zinc finger protein | transcript_product=U1 zinc finger protein | location=TGGT1_chrIX:5823122-5824942(-) | protein_length=215 | sequence_SO=chromosome | SO=protein_coding_gene | is_pseudo=false	X	X	X	X	X	X	X	2	2	2	0	2	18.14	9.222e-05	215	22084	10.8
TGGT1_211260	| transcript=TGGT1_211260-t26_1 | gene=TGGT1_211260 | organism=Toxoplasma_gondii_GT1 | gene_product=rhoptry kinase family protein ROP26 (incomplete catalytic triad) | transcript_product=rhoptry kinase family protein ROP26 (incomplete catalytic triad) | location=TGGT1_chrIV:1816280-1817587(-) | protein_length=435 | sequence_SO=chromosome | SO=protein_coding_gene | is_pseudo=false	X	X	X	X	X	X	X	2	4	4	0	4	5.06	9.116e-05	435	47826	9.2
TGGT1_411350	| transcript=TGGT1_411350-t26_1 | gene=TGGT1_411350 | organism=Toxoplasma_gondii_GT1 | gene_product=rhoptry kinase family (incomplete catalytic triad) protein | transcript_product=rhoptry kinase family (incomplete catalytic triad) protein | location=AAQM03000481:1-997(-) | protein_length=332 | sequence_SO=contig | SO=protein_coding_gene | is_pseudo=false	X	X	X	X	X	X	X	1	3	3	0	3	6.02	8.958e-05	332	36721	8.7
TGGT1_231410	| transcript=TGGT1_231410-t26_1 | gene=TGGT1_231410 | organism=Toxoplasma_gondii_GT1 | gene_product=hypothetical protein | transcript_product=hypothetical protein | location=TGGT1_chrVIII:1401693-1406022(+) | protein_length=571 | sequence_SO=chromosome | SO=protein_coding_gene | is_pseudo=false	X	X	X	X	X	X	X	3	5	5	0	5	10.33	8.681e-05	571	64672	8.2
TGGT1_308840	| transcript=TGGT1_308840-t26_1 | gene=TGGT1_308840 | organism=Toxoplasma_gondii_GT1 | gene_product=SAG-related sequence SRS51 | transcript_product=SAG-related sequence SRS51 | location=TGGT1_chrXI:258885-259967(+) | protein_length=360 | sequence_SO=chromosome | SO=protein_coding_gene | is_pseudo=false	X	X	X	X	X	X	X	1	3	3	0	3	4.17	8.261e-05	360	38038	6.2
TGGT1_282055	| transcript=TGGT1_282055-t26_1 | gene=TGGT1_282055 | organism=Toxoplasma_gondii_GT1 | gene_product=protein phosphatase PP2C-hn | transcript_product=protein phosphatase PP2C-hn | location=TGGT1_chrVIIa:4262456-4267234(-) | protein_length=478 | sequence_SO=chromosome | SO=protein_coding_gene | is_pseudo=false	X	X	X	X	X	X	X	2	4	4	0	4	7.95	8.296e-05	478	51890	8.7
TGGT1_225690	| transcript=TGGT1_225690-t26_1 | gene=TGGT1_225690 | organism=Toxoplasma_gondii_GT1 | gene_product=hypothetical protein | transcript_product=hypothetical protein | location=TGGT1_chrX:2025685-2031135(+) | protein_length=1816 | sequence_SO=chromosome | SO=protein_coding_gene | is_pseudo=false	X	X	X	X	X	X	X	6	15	15	0	15	6.88	8.188e-05	1816	194159	6.1
TGGT1_294620	| transcript=TGGT1_294620-t26_1 | gene=TGGT1_294620 | organism=Toxoplasma_gondii_GT1 | gene_product=putative eukaryotic initiation factor-3, subunit 8 | transcript_product=putative eukaryotic initiation factor-3, subunit 8 | location=TGGT1_chrIa:989669-996523(-) | protein_length=971 | sequence_SO=chromosome | SO=protein_coding_gene | is_pseudo=false	X	X	X	X	X	X	X	3	8	8	0	8	4.63	8.168e-05	971	109193	6.3
TGGT1_205510	| transcript=TGGT1_205510-t26_1 | gene=TGGT1_205510 | organism=Toxoplasma_gondii_GT1 | gene_product=putative nucleolar protein 5 | transcript_product=putative nucleolar protein 5 | location=TGGT1_chrVIIa:1272709-1276843(-) | protein_length=490 | sequence_SO=chromosome | SO=protein_coding_gene | is_pseudo=false	X	X	X	X	X	X	X	1	4	4	0	4	3.47	8.093e-05	490	54335	9
TGGT1_319850	| transcript=TGGT1_319850-t26_1 | gene=TGGT1_319850 | organism=Toxoplasma_gondii_GT1 | gene_product=splicing factor U2AF family SnRNP auxilary factor large subunit, RRM domain-containing protein | transcript_product=splicing factor U2AF family SnRNP auxilary factor large subunit, RRM domain-containing protein | location=TGGT1_chrIV:689661-691811(+) | protein_length=495 | sequence_SO=chromosome | …	X	X	X	X	X	X	X	2	4	4	0	4	6.06	8.011e-05	495	51681	9.1
TGGT1_269690	| transcript=TGGT1_269690-t26_1 | gene=TGGT1_269690 | organism=Toxoplasma_gondii_GT1 | gene_product=hypothetical protein | transcript_product=hypothetical protein | location=TGGT1_chrVIII:5679281-5681878(+) | protein_length=865 | sequence_SO=chromosome | SO=protein_coding_gene | is_pseudo=false	X	X	X	X	X	X	X	1	7	7	0	7	2.77	8.022e-05	865	94293	7.2
TGGT1_232830	| transcript=TGGT1_232830-t26_1 | gene=TGGT1_232830 | organism=Toxoplasma_gondii_GT1 | gene_product=putative vacuolar proton translocating ATPase subunit A | transcript_product=putative vacuolar proton translocating ATPase subunit A | location=TGGT1_chrVIII:2275918-2280585(-) | protein_length=909 | sequence_SO=chromosome | SO=protein_coding_gene | is_pseudo=false	X	X	X	X	X	X	X	2	7	7	0	7	3.08	7.634e-05	909	101149	5.4
TGGT1_246540	| transcript=TGGT1_246540-t26_1 | gene=TGGT1_246540 | organism=Toxoplasma_gondii_GT1 | gene_product=cytochrome c1, heme protein | transcript_product=cytochrome c1, heme protein | location=TGGT1_chrXII:2770945-2774311(+) | protein_length=398 | sequence_SO=chromosome | SO=protein_coding_gene | is_pseudo=false	X	X	X	X	X	X	X	1	3	3	0	3	4.77	7.472e-05	398	45969	8.2
TGGT1_263070	| transcript=TGGT1_263070-t26_1 | gene=TGGT1_263070 | organism=Toxoplasma_gondii_GT1 | gene_product=CMGC kinase, CK2 family | transcript_product=CMGC kinase, CK2 family | location=TGGT1_chrVIIb:801033-806072(+) | protein_length=539 | sequence_SO=chromosome | SO=protein_coding_gene | is_pseudo=false	X	X	X	X	X	X	X	3	4	4	0	4	7.98	7.357e-05	539	59869	9.1
TGGT1_230180	| transcript=TGGT1_230180-t26_1 | gene=TGGT1_230180 | organism=Toxoplasma_gondii_GT1 | gene_product=hypothetical protein | transcript_product=hypothetical protein | location=TGGT1_chrVIII:662231-666509(-) | protein_length=542 | sequence_SO=chromosome | SO=protein_coding_gene | is_pseudo=false	X	X	X	X	X	X	X	2	4	4	0	4	6.27	7.316e-05	542	57303	10.1
TGGT1_243690	| transcript=TGGT1_243690-t26_1 | gene=TGGT1_243690 | organism=Toxoplasma_gondii_GT1 | gene_product=hypothetical protein | transcript_product=hypothetical protein | location=TGGT1_chrVI:2711088-2713151(-) | protein_length=410 | sequence_SO=chromosome | SO=protein_coding_gene | is_pseudo=false	X	X	X	X	X	X	X	1	3	3	0	3	5.61	7.254e-05	410	44599	8.9
TGGT1_247450	| transcript=TGGT1_247450-t26_1 | gene=TGGT1_247450 | organism=Toxoplasma_gondii_GT1 | gene_product=hypothetical protein | transcript_product=hypothetical protein | location=TGGT1_chrXII:3275746-3284022(+) | protein_length=2303 | sequence_SO=chromosome | SO=protein_coding_gene | is_pseudo=false	X	X	X	X	X	X	X	8	17	17	0	17	6.43	7.318e-05	2303	245885	10
TGGT1_209800	| transcript=TGGT1_209800-t26_1 | gene=TGGT1_209800 | organism=Toxoplasma_gondii_GT1 | gene_product=formate/nitrite transporter protein | transcript_product=formate/nitrite transporter protein | location=TGGT1_chrIb:1476667-1477905(+) | protein_length=412 | sequence_SO=chromosome | SO=protein_coding_gene | is_pseudo=false	X	X	X	X	X	X	X	1	3	3	0	3	4.85	7.218e-05	412	44290	5.5
TGGT1_288500	| transcript=TGGT1_288500-t26_1 | gene=TGGT1_288500 | organism=Toxoplasma_gondii_GT1 | gene_product=FAD Malate-dehydrogenase (MDH-FAD) | transcript_product=FAD Malate-dehydrogenase (MDH-FAD) | location=TGGT1_chrIX:2391742-2395938(-) | protein_length=550 | sequence_SO=chromosome | SO=protein_coding_gene | is_pseudo=false	X	X	X	X	X	X	X	2	4	4	0	4	4.36	7.21e-05	550	60337	9.2
TGGT1_317720	| transcript=TGGT1_317720-t26_1 | gene=TGGT1_317720 | organism=Toxoplasma_gondii_GT1 | gene_product=putative eukaryotic translation initiation factor 3 subunit 7 | transcript_product=putative eukaryotic translation initiation factor 3 subunit 7 | location=TGGT1_chrIV:2518527-2525070(+) | protein_length=609 | sequence_SO=chromosome | SO=protein_coding_gene | is_pseudo=false	X	X	X	X	X	X	X	1	4	4	0	4	3.12	6.511e-05	609	68767	6.9
TGGT1_314740	| transcript=TGGT1_314740-t26_1 | gene=TGGT1_314740 | organism=Toxoplasma_gondii_GT1 | gene_product=PSP protein | transcript_product=PSP protein | location=TGGT1_chrXI:4206581-4212262(+) | protein_length=758 | sequence_SO=chromosome | SO=protein_coding_gene | is_pseudo=false	X	X	X	X	X	X	X	1	5	5	0	5	4.22	6.539e-05	758	82290	5.4
TGGT1_206610	| transcript=TGGT1_206610-t26_1 | gene=TGGT1_206610 | organism=Toxoplasma_gondii_GT1 | gene_product=pyruvate dehydrogenase complex subunit PDH-E2 | transcript_product=pyruvate dehydrogenase complex subunit PDH-E2 | location=TGGT1_chrVIIa:755999-763930(-) | protein_length=929 | sequence_SO=chromosome | SO=protein_coding_gene | is_pseudo=false	X	X	X	X	X	X	X	5	6	6	0	6	8.72	6.403e-05	929	96855	6.4
TGGT1_309600	| transcript=TGGT1_309600-t26_1 | gene=TGGT1_309600 | organism=Toxoplasma_gondii_GT1 | gene_product=hypothetical protein | transcript_product=hypothetical protein | location=TGGT1_chrXI:713110-720853(+) | protein_length=960 | sequence_SO=chromosome | SO=protein_coding_gene | is_pseudo=false	X	X	X	X	X	X	X	2	6	6	0	6	2.71	6.196e-05	960	106575	9.7
TGGT1_309752	| transcript=TGGT1_309752-t26_1 | gene=TGGT1_309752 | organism=Toxoplasma_gondii_GT1 | gene_product=putative succinate-Coenzyme A ligase, beta subunit | transcript_product=putative succinate-Coenzyme A ligase, beta subunit | location=TGGT1_chrXI:749202-752425(+) | protein_length=498 | sequence_SO=chromosome | SO=protein_coding_gene | is_pseudo=false	X	X	X	X	X	X	X	2	3	3	0	3	9.44	5.972e-05	498	53389	6.5
TGGT1_265530	| transcript=TGGT1_265530-t26_1 | gene=TGGT1_265530 | organism=Toxoplasma_gondii_GT1 | gene_product=RNA recognition motif-containing protein | transcript_product=RNA recognition motif-containing protein | location=TGGT1_chrIX:1315868-1318933(-) | protein_length=492 | sequence_SO=chromosome | SO=protein_coding_gene | is_pseudo=false	X	X	X	X	X	X	X	2	3	3	0	3	6.71	6.045e-05	492	51488	5.5
TGGT1_269190	| transcript=TGGT1_269190-t26_1 | gene=TGGT1_269190 | organism=Toxoplasma_gondii_GT1 | gene_product=glyceraldehyde-3-phosphate dehydrogenase GAPDH2 | transcript_product=glyceraldehyde-3-phosphate dehydrogenase GAPDH2 | location=TGGT1_chrVIII:6001367-6005276(-) | protein_length=995 | sequence_SO=chromosome | SO=protein_coding_gene | is_pseudo=false	X	X	X	X	X	X	X	3	6	6	0	6	3.72	5.978e-05	995	105131	5
TGGT1_226410	| transcript=TGGT1_226410-t26_1 | gene=TGGT1_226410 | organism=Toxoplasma_gondii_GT1 | gene_product=EF-1 guanine nucleotide exchange domain-containing protein | transcript_product=EF-1 guanine nucleotide exchange domain-containing protein | location=TGGT1_chrX:1563878-1565889(-) | protein_length=328 | sequence_SO=chromosome | SO=protein_coding_gene | is_pseudo=false	X	X	X	X	X	X	X	2	2	2	0	2	11.89	6.045e-05	328	36029	5.2
TGGT1_268835	| transcript=TGGT1_268835-t26_1 | gene=TGGT1_268835 | organism=Toxoplasma_gondii_GT1 | gene_product=hypothetical protein | transcript_product=hypothetical protein | location=TGGT1_chrVIII:6256688-6265329(+) | protein_length=669 | sequence_SO=chromosome | SO=protein_coding_gene | is_pseudo=false	X	X	X	X	X	X	X	2	4	4	0	4	4.33	5.927e-05	669	76064	6.8
TGGT1_232250	| transcript=TGGT1_232250-t26_1 | gene=TGGT1_232250 | organism=Toxoplasma_gondii_GT1 | gene_product=catalase | transcript_product=catalase | location=TGGT1_chrVIII:1969434-1975537(-) | protein_length=502 | sequence_SO=chromosome | SO=protein_coding_gene | is_pseudo=false	X	X	X	X	X	X	X	1	3	3	0	3	3.19	5.924e-05	502	57270	7.2
TGGT1_208830	| transcript=TGGT1_208830-t26_1 | gene=TGGT1_208830 | organism=Toxoplasma_gondii_GT1 | gene_product=hypothetical protein | transcript_product=hypothetical protein | location=TGGT1_chrIb:904648-906165(-) | protein_length=505 | sequence_SO=chromosome | SO=protein_coding_gene | is_pseudo=false	X	X	X	X	X	X	X	2	3	3	0	3	5.74	5.889e-05	505	54897	10
TGGT1_221670	| transcript=TGGT1_221670-t26_1 | gene=TGGT1_221670 | organism=Toxoplasma_gondii_GT1 | gene_product=transcriptional elongation factor FACT140 | transcript_product=transcriptional elongation factor FACT140 | location=TGGT1_chrII:521099-534404(-) | protein_length=1198 | sequence_SO=chromosome | SO=protein_coding_gene | is_pseudo=false	X	X	X	X	X	X	X	5	7	7	0	7	5.51	5.792e-05	1198	134599	5.2
TGGT1_266640	| transcript=TGGT1_266640-t26_1 | gene=TGGT1_266640 | organism=Toxoplasma_gondii_GT1 | gene_product=putative Acetyl-coenzyme A synthetase 2 | transcript_product=putative Acetyl-coenzyme A synthetase 2 | location=TGGT1_chrIX:887254-895827(+) | protein_length=714 | sequence_SO=chromosome | SO=protein_coding_gene | is_pseudo=false	X	X	X	X	X	X	X	2	4	4	0	4	4.2	5.554e-05	714	79991	6.9
TGGT1_273850	| transcript=TGGT1_273850-t26_1 | gene=TGGT1_273850 | organism=Toxoplasma_gondii_GT1 | gene_product=hypothetical protein | transcript_product=hypothetical protein | location=TGGT1_chrVIII:3220664-3222886(-) | protein_length=723 | sequence_SO=chromosome | SO=protein_coding_gene | is_pseudo=false	X	X	X	X	X	X	X	2	4	4	0	4	7.61	5.485e-05	723	68675	5.8
TGGT1_310440	| transcript=TGGT1_310440-t26_1 | gene=TGGT1_310440 | organism=Toxoplasma_gondii_GT1 | gene_product=membrane occupation and recognition nexus protein MORN1 | transcript_product=membrane occupation and recognition nexus protein MORN1 | location=TGGT1_chrXI:1306262-1307353(+) | protein_length=363 | sequence_SO=chromosome | SO=protein_coding_gene | is_pseudo=false	X	X	X	X	X	X	X	2	2	2	0	2	8.26	5.462e-05	363	40890	6
TGGT1_261460	| transcript=TGGT1_261460-t26_1 | gene=TGGT1_261460 | organism=Toxoplasma_gondii_GT1 | gene_product=transcriptional elongation factor FACT80 | transcript_product=transcriptional elongation factor FACT80 | location=TGGT1_chrVIIb:1701910-1709548(-) | protein_length=539 | sequence_SO=chromosome | SO=protein_coding_gene | is_pseudo=false	X	X	X	X	X	X	X	1	3	3	0	3	3.53	5.518e-05	539	60838	5.5
TGGT1_240090	| transcript=TGGT1_240090-t26_1 | gene=TGGT1_240090 | organism=Toxoplasma_gondii_GT1 | gene_product=putative rhoptry kinase family protein ROP34 | transcript_product=putative rhoptry kinase family protein ROP34 | location=TGGT1_chrVI:1050567-1052967(+) | protein_length=553 | sequence_SO=chromosome | SO=protein_coding_gene | is_pseudo=false	X	X	X	X	X	X	X	2	3	3	0	3	5.24	5.378e-05	553	61602	6.7
TGGT1_244100	| transcript=TGGT1_244100-t26_1 | gene=TGGT1_244100 | organism=Toxoplasma_gondii_GT1 | gene_product=snoRNA binding domain-containing protein | transcript_product=snoRNA binding domain-containing protein | location=TGGT1_chrVI:2934030-2942235(-) | protein_length=553 | sequence_SO=chromosome | SO=protein_coding_gene | is_pseudo=false	X	X	X	X	X	X	X	2	3	3	0	3	5.97	5.378e-05	553	59851	6.7
TGGT1_248740	| transcript=TGGT1_248740-t26_1 | gene=TGGT1_248740 | organism=Toxoplasma_gondii_GT1 | gene_product=hypothetical protein | transcript_product=hypothetical protein | location=TGGT1_chrXII:4066708-4074096(-) | protein_length=1283 | sequence_SO=chromosome | SO=protein_coding_gene | is_pseudo=false	X	X	X	X	X	X	X	2	7	7	0	7	3.35	5.409e-05	1283	140083	8.4
TGGT1_270810	| transcript=TGGT1_270810-t26_1 | gene=TGGT1_270810 | organism=Toxoplasma_gondii_GT1 | gene_product=hypothetical protein | transcript_product=hypothetical protein | location=TGGT1_chrVIII:4976688-4979395(-) | protein_length=567 | sequence_SO=chromosome | SO=protein_coding_gene | is_pseudo=false	X	X	X	X	X	X	X	2	3	3	0	3	5.11	5.245e-05	567	60678	7.2
TGGT1_315270	| transcript=TGGT1_315270-t26_1 | gene=TGGT1_315270 | organism=Toxoplasma_gondii_GT1 | gene_product=hypothetical protein | transcript_product=hypothetical protein | location=TGGT1_chrXI:4558433-4565813(-) | protein_length=780 | sequence_SO=chromosome | SO=protein_coding_gene | is_pseudo=false	X	X	X	X	X	X	X	1	4	4	0	4	1.92	5.084e-05	780	84600	5.2
TGGT1_278870	| transcript=TGGT1_278870-t26_1 | gene=TGGT1_278870 | organism=Toxoplasma_gondii_GT1 | gene_product=myosin F | transcript_product=myosin F | location=TGGT1_chrXII:5709485-5725053(+) | protein_length=1953 | sequence_SO=chromosome | SO=protein_coding_gene | is_pseudo=false	X	X	X	X	X	X	X	3	10	10	0	10	2.66	5.076e-05	1953	216393	8.1
TGGT1_259010	| transcript=TGGT1_259010-t26_1 | gene=TGGT1_259010 | organism=Toxoplasma_gondii_GT1 | gene_product=putative vacuolar ATP synthase subunit d | transcript_product=putative vacuolar ATP synthase subunit d | location=TGGT1_chrVIIb:2988734-2994961(-) | protein_length=396 | sequence_SO=chromosome | SO=protein_coding_gene | is_pseudo=false	X	X	X	X	X	X	X	2	2	2	0	2	10.86	5.007e-05	396	44951	5
TGGT1_213040	| transcript=TGGT1_213040-t26_1 | gene=TGGT1_213040 | organism=Toxoplasma_gondii_GT1 | gene_product=hypothetical protein | transcript_product=hypothetical protein | location=TGGT1_chrV:678396-686336(+) | protein_length=1824 | sequence_SO=chromosome | SO=protein_coding_gene | is_pseudo=false	X	X	X	X	X	X	X	4	9	9	0	9	3.29	4.891e-05	1824	196860	8.8
TGGT1_305980	| transcript=TGGT1_305980-t26_1 | gene=TGGT1_305980 | organism=Toxoplasma_gondii_GT1 | gene_product=pyruvate dehydrogenase complex subunit PDH-E3I | transcript_product=pyruvate dehydrogenase complex subunit PDH-E3I | location=TGGT1_chrIX:5486775-5490424(+) | protein_length=638 | sequence_SO=chromosome | SO=protein_coding_gene | is_pseudo=false	X	X	X	X	X	X	X	2	3	3	0	3	4.39	4.661e-05	638	66780	7.5
TGGT1_249990	| transcript=TGGT1_249990-t26_1 | gene=TGGT1_249990 | organism=Toxoplasma_gondii_GT1 | gene_product=hypothetical protein | transcript_product=hypothetical protein | location=TGGT1_chrXII:4909167-4913985(-) | protein_length=838 | sequence_SO=chromosome | SO=protein_coding_gene | is_pseudo=false	X	X	X	X	X	X	X	4	4	4	0	4	6.92	4.732e-05	838	92716	8.3
TGGT1_239400	| transcript=TGGT1_239400-t26_1 | gene=TGGT1_239400 | organism=Toxoplasma_gondii_GT1 | gene_product=hypothetical protein | transcript_product=hypothetical protein | location=TGGT1_chrVI:611132-617706(+) | protein_length=1265 | sequence_SO=chromosome | SO=protein_coding_gene | is_pseudo=false	X	X	X	X	X	X	X	2	6	6	0	6	3.08	4.702e-05	1265	133935	9.7
TGGT1_268200	| transcript=TGGT1_268200-t26_1 | gene=TGGT1_268200 | organism=Toxoplasma_gondii_GT1 | gene_product=RNA recognition motif-containing protein | transcript_product=RNA recognition motif-containing protein | location=TGGT1_chrVIII:6648500-6651532(+) | protein_length=648 | sequence_SO=chromosome | SO=protein_coding_gene | is_pseudo=false	X	X	X	X	X	X	X	1	3	3	0	3	1.85	4.589e-05	648	66430	8.4
TGGT1_253900	| transcript=TGGT1_253900-t26_1 | gene=TGGT1_253900 | organism=Toxoplasma_gondii_GT1 | gene_product=parasite porphobilinogen synthase PBGS | transcript_product=parasite porphobilinogen synthase PBGS | location=TGGT1_chrIII:1265521-1273167(-) | protein_length=658 | sequence_SO=chromosome | SO=protein_coding_gene | is_pseudo=false	X	X	X	X	X	X	X	2	3	3	0	3	7.29	4.52e-05	658	71362	5.2
TGGT1_294970	| transcript=TGGT1_294970-t26_1 | gene=TGGT1_294970 | organism=Toxoplasma_gondii_GT1 | gene_product=hypothetical protein | transcript_product=hypothetical protein | location=TGGT1_chrIa:1282045-1285395(+) | protein_length=659 | sequence_SO=chromosome | SO=protein_coding_gene | is_pseudo=false	X	X	X	X	X	X	X	1	3	3	0	3	1.97	4.513e-05	659	68050	10.7
TGGT1_240600	| transcript=TGGT1_240600-t26_1 | gene=TGGT1_240600 | organism=Toxoplasma_gondii_GT1 | gene_product=putative chaperonin cpn60 | transcript_product=putative chaperonin cpn60 | location=TGGT1_chrVI:1306402-1309981(+) | protein_length=667 | sequence_SO=chromosome | SO=protein_coding_gene | is_pseudo=false	X	X	X	X	X	X	X	1	3	3	0	3	2.1	4.459e-05	667	72224	5.7
TGGT1_217680	| transcript=TGGT1_217680-t26_1 | gene=TGGT1_217680 | organism=Toxoplasma_gondii_GT1 | gene_product=hypothetical protein | transcript_product=hypothetical protein | location=TGGT1_chrXII:1930956-1942802(-) | protein_length=2213 | sequence_SO=chromosome | SO=protein_coding_gene | is_pseudo=false	X	X	X	X	X	X	X	5	10	10	0	10	4.47	4.48e-05	2213	243034	5.4
TGGT1_288360	| transcript=TGGT1_288360-t26_1 | gene=TGGT1_288360 | organism=Toxoplasma_gondii_GT1 | gene_product=tryptophanyl-tRNA synthetase (TrpRS2) | transcript_product=tryptophanyl-tRNA synthetase (TrpRS2) | location=TGGT1_chrIX:2284649-2289081(+) | protein_length=689 | sequence_SO=chromosome | SO=protein_coding_gene | is_pseudo=false	X	X	X	X	X	X	X	2	3	3	0	3	4.93	4.316e-05	689	77004	7.3
TGGT1_253650	| transcript=TGGT1_253650-t26_1 | gene=TGGT1_253650 | organism=Toxoplasma_gondii_GT1 | gene_product=DnaJ C terminal region domain-containing protein | transcript_product=DnaJ C terminal region domain-containing protein | location=TGGT1_chrIII:1063337-1067055(-) | protein_length=712 | sequence_SO=chromosome | SO=protein_coding_gene | is_pseudo=false	X	X	X	X	X	X	X	1	3	3	0	3	4.35	4.177e-05	712	76394	7
TGGT1_264660	| transcript=TGGT1_264660-t26_1 | gene=TGGT1_264660 | organism=Toxoplasma_gondii_GT1 | gene_product=SAG-related sequence SRS44 | transcript_product=SAG-related sequence SRS44 | location=TGGT1_chrIX:1955976-1963333(+) | protein_length=2359 | sequence_SO=chromosome | SO=protein_coding_gene | is_pseudo=false	X	X	X	X	X	X	X	5	10	10	0	10	3.05	4.202e-05	2359	251957	8
TGGT1_251690	| transcript=TGGT1_251690-t26_1 | gene=TGGT1_251690 | organism=Toxoplasma_gondii_GT1 | gene_product=putative seryl-tRNA synthetase, cytoplasmic | transcript_product=putative seryl-tRNA synthetase, cytoplasmic | location=TGGT1_chrXII:5452731-5454179(+) | protein_length=482 | sequence_SO=chromosome | SO=protein_coding_gene | is_pseudo=false	X	X	X	X	X	X	X	2	2	2	0	2	5.6	4.113e-05	482	54147	7
TGGT1_320220	| transcript=TGGT1_320220-t26_1 | gene=TGGT1_320220 | organism=Toxoplasma_gondii_GT1 | gene_product=putative ubiquinol cytochrome c oxidoreductase | transcript_product=putative ubiquinol cytochrome c oxidoreductase | location=TGGT1_chrIV:370998-374481(-) | protein_length=487 | sequence_SO=chromosome | SO=protein_coding_gene | is_pseudo=false	X	X	X	X	X	X	X	2	2	2	0	2	8.42	4.071e-05	487	54792	9.2
TGGT1_226960	| transcript=TGGT1_226960-t26_1 | gene=TGGT1_226960 | organism=Toxoplasma_gondii_GT1 | gene_product=phosphofructokinase PFKII | transcript_product=phosphofructokinase PFKII | location=TGGT1_chrX:1093641-1104060(-) | protein_length=1225 | sequence_SO=chromosome | SO=protein_coding_gene | is_pseudo=false	X	X	X	X	X	X	X	1	5	5	0	5	1.14	4.046e-05	1225	131362	6.2
TGGT1_320210	| transcript=TGGT1_320210-t26_1 | gene=TGGT1_320210 | organism=Toxoplasma_gondii_GT1 | gene_product=WD domain, G-beta repeat domain containing protein | transcript_product=WD domain, G-beta repeat domain containing protein | location=TGGT1_chrIV:376406-380420(+) | protein_length=515 | sequence_SO=chromosome | SO=protein_coding_gene | is_pseudo=false	X	X	X	X	X	X	X	2	2	2	0	2	8.54	3.85e-05	515	56081	7.5
TGGT1_280370	| transcript=TGGT1_280370-t26_1 | gene=TGGT1_280370 | organism=Toxoplasma_gondii_GT1 | gene_product=hypothetical protein | transcript_product=hypothetical protein | location=TGGT1_chrVIIa:472199-474884(+) | protein_length=761 | sequence_SO=chromosome | SO=protein_coding_gene | is_pseudo=false	X	X	X	X	X	X	X	2	3	3	0	3	5.78	3.908e-05	761	81838	7.6
TGGT1_224580	| transcript=TGGT1_224580-t26_1 | gene=TGGT1_224580 | organism=Toxoplasma_gondii_GT1 | gene_product=RNA recognition motif-containing protein | transcript_product=RNA recognition motif-containing protein | location=TGGT1_chrX:2870877-2875786(-) | protein_length=539 | sequence_SO=chromosome | SO=protein_coding_gene | is_pseudo=false	X	X	X	X	X	X	X	1	2	2	0	2	5.01	3.678e-05	539	54386	9.5
TGGT1_292920	| transcript=TGGT1_292920-t26_1 | gene=TGGT1_292920 | organism=Toxoplasma_gondii_GT1 | gene_product=putative heat shock protein 75 | transcript_product=putative heat shock protein 75 | location=TGGT1_chrIa:3979-11415(+) | protein_length=861 | sequence_SO=chromosome | SO=protein_coding_gene | is_pseudo=false	X	X	X	X	X	X	X	3	3	3	0	3	7.08	3.454e-05	861	95159	6.1
TGGT1_223920	| transcript=TGGT1_223920-t26_1 | gene=TGGT1_223920 | organism=Toxoplasma_gondii_GT1 | gene_product=rhoptry neck protein RON3 | transcript_product=rhoptry neck protein RON3 | location=TGGT1_chrX:3357300-3367973(+) | protein_length=1958 | sequence_SO=chromosome | SO=protein_coding_gene | is_pseudo=false	X	X	X	X	X	X	X	2	7	7	0	7	1.43	3.544e-05	1958	223029	9.2
TGGT1_312150	| transcript=TGGT1_312150-t26_1 | gene=TGGT1_312150 | organism=Toxoplasma_gondii_GT1 | gene_product=hypothetical protein | transcript_product=hypothetical protein | location=TGGT1_chrXI:2422714-2426663(+) | protein_length=567 | sequence_SO=chromosome | SO=protein_coding_gene | is_pseudo=false	X	X	X	X	X	X	X	2	2	2	0	2	5.82	3.497e-05	567	60669	6.9
TGGT1_201400	| transcript=TGGT1_201400-t26_1 | gene=TGGT1_201400 | organism=Toxoplasma_gondii_GT1 | gene_product=Sin3-associated polypeptide SAP18 | transcript_product=Sin3-associated polypeptide SAP18 | location=TGGT1_chrVIIa:3801972-3807611(-) | protein_length=868 | sequence_SO=chromosome | SO=protein_coding_gene | is_pseudo=false	X	X	X	X	X	X	X	2	3	3	0	3	3.11	3.426e-05	868	97219	10.5
TGGT1_230940	| transcript=TGGT1_230940-t26_1 | gene=TGGT1_230940 | organism=Toxoplasma_gondii_GT1 | gene_product=hypothetical protein | transcript_product=hypothetical protein | location=TGGT1_chrVIII:1112065-1119747(+) | protein_length=1523 | sequence_SO=chromosome | SO=protein_coding_gene | is_pseudo=false	X	X	X	X	X	X	X	2	5	5	0	5	3.15	3.255e-05	1523	155220	9.4
TGGT1_242790B	| transcript=TGGT1_242790B-t26_1 | gene=TGGT1_242790B | organism=Toxoplasma_gondii_GT1 | gene_product=putative trichohyalin | transcript_product=putative trichohyalin | location=TGGT1_chrVI:2203881-2217509(+) | protein_length=1214 | sequence_SO=chromosome | SO=protein_coding_gene | is_pseudo=false	X	X	X	X	X	X	X	2	4	4	0	4	2.55	3.266e-05	1214	137668	5.1
TGGT1_310670	| transcript=TGGT1_310670-t26_1 | gene=TGGT1_310670 | organism=Toxoplasma_gondii_GT1 | gene_product=putative glycogen phosphorylase 1 | transcript_product=putative glycogen phosphorylase 1 | location=TGGT1_chrXI:1474522-1478513(+) | protein_length=912 | sequence_SO=chromosome | SO=protein_coding_gene | is_pseudo=false	X	X	X	X	X	X	X	2	3	3	0	3	3.07	3.261e-05	912	105466	6.6
TGGT1_201270	| transcript=TGGT1_201270-t26_1 | gene=TGGT1_201270 | organism=Toxoplasma_gondii_GT1 | gene_product=hypothetical protein | transcript_product=hypothetical protein | location=TGGT1_chrVIIa:3819439-3825216(-) | protein_length=964 | sequence_SO=chromosome | SO=protein_coding_gene | is_pseudo=false	X	X	X	X	X	X	X	1	3	3	0	3	3.32	3.085e-05	964	103548	7.8
TGGT1_293370	| transcript=TGGT1_293370-t26_1 | gene=TGGT1_293370 | organism=Toxoplasma_gondii_GT1 | gene_product=histone arginine methyltransferase PRMT2 | transcript_product=histone arginine methyltransferase PRMT2 | location=TGGT1_chrIa:268650-274786(-) | protein_length=1305 | sequence_SO=chromosome | SO=protein_coding_gene | is_pseudo=false	X	X	X	X	X	X	X	1	4	4	0	4	1.38	3.039e-05	1305	139353	6.1
TGGT1_216590	| transcript=TGGT1_216590-t26_1 | gene=TGGT1_216590 | organism=Toxoplasma_gondii_GT1 | gene_product=HEAT repeat-containing protein | transcript_product=HEAT repeat-containing protein | location=TGGT1_chrXI:5982217-5988765(-) | protein_length=1010 | sequence_SO=chromosome | SO=protein_coding_gene | is_pseudo=false	X	X	X	X	X	X	X	1	3	3	0	3	1.88	2.945e-05	1010	111138	5.1
TGGT1_297520	| transcript=TGGT1_297520-t26_1 | gene=TGGT1_297520 | organism=Toxoplasma_gondii_GT1 | gene_product=proteophosphoglycan PPG1 | transcript_product=proteophosphoglycan PPG1 | location=TGGT1_chrII:1824333-1834988(-) | protein_length=1495 | sequence_SO=chromosome | SO=protein_coding_gene | is_pseudo=false	X	X	X	X	X	X	X	2	4	4	0	4	1.81	2.652e-05	1495	160718	7.7
TGGT1_305340	| transcript=TGGT1_305340-t26_1 | gene=TGGT1_305340 | organism=Toxoplasma_gondii_GT1 | gene_product=corepressor complex CRC230 | transcript_product=corepressor complex CRC230 | location=TGGT1_chrIX:5155746-5169422(+) | protein_length=1916 | sequence_SO=chromosome | SO=protein_coding_gene | is_pseudo=false	X	X	X	X	X	X	X	2	5	5	0	5	2.19	2.587e-05	1916	207314	5.9
TGGT1_306400	| transcript=TGGT1_306400-t26_1 | gene=TGGT1_306400 | organism=Toxoplasma_gondii_GT1 | gene_product=hypothetical protein | transcript_product=hypothetical protein | location=TGGT1_chrIX:5832391-5837378(+) | protein_length=1403 | sequence_SO=chromosome | SO=protein_coding_gene | is_pseudo=false	X	X	X	X	X	X	X	2	3	3	0	3	3.49	2.12e-05	1403	152216	11.1
TGGT1_284190	| transcript=TGGT1_284190-t26_1 | gene=TGGT1_284190 | organism=Toxoplasma_gondii_GT1 | gene_product=pyruvate carboxylase | transcript_product=pyruvate carboxylase | location=TGGT1_chrV:2598993-2613633(-) | protein_length=1391 | sequence_SO=chromosome | SO=protein_coding_gene | is_pseudo=false	X	X	X	X	X	X	X	1	3	3	0	3	1.44	2.138e-05	1391	152080	7
TGGT1_209850	| transcript=TGGT1_209850-t26_1 | gene=TGGT1_209850 | organism=Toxoplasma_gondii_GT1 | gene_product=RNA recognition motif-containing protein | transcript_product=RNA recognition motif-containing protein | location=TGGT1_chrIb:1501964-1507671(-) | protein_length=1412 | sequence_SO=chromosome | SO=protein_coding_gene | is_pseudo=false	X	X	X	X	X	X	X	1	3	3	0	3	1.27	2.106e-05	1412	170986	10.5
TGGT1_203780	| transcript=TGGT1_203780-t26_1 | gene=TGGT1_203780 | organism=Toxoplasma_gondii_GT1 | gene_product=hypothetical protein | transcript_product=hypothetical protein | location=TGGT1_chrVIIa:2142786-2147213(+) | protein_length=1475 | sequence_SO=chromosome | SO=protein_coding_gene | is_pseudo=false	X	X	X	X	X	X	X	2	3	3	0	3	1.69	2.016e-05	1475	145219	7.2
TGGT1_228170	| transcript=TGGT1_228170-t26_1 | gene=TGGT1_228170 | organism=Toxoplasma_gondii_GT1 | gene_product=inner membrane complex protein IMC2A | transcript_product=inner membrane complex protein IMC2A | location=TGGT1_chrX:431147-436956(-) | protein_length=1596 | sequence_SO=chromosome | SO=protein_coding_gene | is_pseudo=false	X	X	X	X	X	X	X	1	3	3	0	3	0.75	1.863e-05	1596	182334	5.9
TGGT1_272600	| transcript=TGGT1_272600-t26_1 | gene=TGGT1_272600 | organism=Toxoplasma_gondii_GT1 | gene_product=adaptin c-terminal domain-containing protein | transcript_product=adaptin c-terminal domain-containing protein | location=TGGT1_chrVIII:3839093-3850651(-) | protein_length=1672 | sequence_SO=chromosome | SO=protein_coding_gene | is_pseudo=false	X	X	X	X	X	X	X	3	3	3	0	3	2.57	1.779e-05	1672	182874	6.4
TGGT1_313270	| transcript=TGGT1_313270-t26_1 | gene=TGGT1_313270 | organism=Toxoplasma_gondii_GT1 | gene_product=hypothetical protein | transcript_product=hypothetical protein | location=TGGT1_chrXI:3183953-3196338(+) | protein_length=2799 | sequence_SO=chromosome | SO=protein_coding_gene | is_pseudo=false	X	X	X	X	X	X	X	2	5	5	0	5	1.57	1.771e-05	2799	281193	9.5
TGGT1_214840	| transcript=TGGT1_214840-t26_1 | gene=TGGT1_214840 | organism=Toxoplasma_gondii_GT1 | gene_product=AP2 domain transcription factor AP2X-7 | transcript_product=AP2 domain transcription factor AP2X-7 | location=TGGT1_chrX:6426532-6432141(+) | protein_length=1869 | sequence_SO=chromosome | SO=protein_coding_gene | is_pseudo=false	X	X	X	X	X	X	X	1	3	3	0	3	1.28	1.591e-05	1869	184027	5.1
TGGT1_253370	| transcript=TGGT1_253370-t26_1 | gene=TGGT1_253370 | organism=Toxoplasma_gondii_GT1 | gene_product=hypothetical protein | transcript_product=hypothetical protein | location=TGGT1_chrIII:861500-883749(+) | protein_length=1981 | sequence_SO=chromosome | SO=protein_coding_gene | is_pseudo=false	X	X	X	X	X	X	X	1	3	3	0	3	0.76	1.501e-05	1981	216482	7.2
TGGT1_234250	| transcript=TGGT1_234250-t26_1 | gene=TGGT1_234250 | organism=Toxoplasma_gondii_GT1 | gene_product=hypothetical protein | transcript_product=hypothetical protein | location=TGGT1_chrX:4132681-4148475(-) | protein_length=2276 | sequence_SO=chromosome | SO=protein_coding_gene | is_pseudo=false	X	X	X	X	X	X	X	1	3	3	0	3	0.7	1.307e-05	2276	248559	9.6
TGGT1_289330	| transcript=TGGT1_289330-t26_1 | gene=TGGT1_289330 | organism=Toxoplasma_gondii_GT1 | gene_product=ubiquitin carboxyl-terminal hydrolase family 2 protein | transcript_product=ubiquitin carboxyl-terminal hydrolase family 2 protein | location=TGGT1_chrIX:3004463-3016618(+) | protein_length=2291 | sequence_SO=chromosome | SO=protein_coding_gene | is_pseudo=false	X	X	X	X	X	X	X	1	3	3	0	3	0.61	1.298e-05	2291	247721	6
TGGT1_272000	| transcript=TGGT1_272000-t26_1 | gene=TGGT1_272000 | organism=Toxoplasma_gondii_GT1 | gene_product=hypothetical protein | transcript_product=hypothetical protein | location=TGGT1_chrVIII:4223510-4232692(+) | protein_length=1541 | sequence_SO=chromosome | SO=protein_coding_gene | is_pseudo=false	X	X	X	X	X	X	X	2	2	2	0	2	2.08	1.287e-05	1541	168912	8.3
TGGT1_209210	| transcript=TGGT1_209210-t26_1 | gene=TGGT1_209210 | organism=Toxoplasma_gondii_GT1 | gene_product=hypothetical protein | transcript_product=hypothetical protein | location=TGGT1_chrIb:1139917-1148599(+) | protein_length=1492 | sequence_SO=chromosome | SO=protein_coding_gene | is_pseudo=false	X	X	X	X	X	X	X	2	2	2	0	2	1.88	1.329e-05	1492	166895	5.5
TGGT1_219710	| transcript=TGGT1_219710-t26_1 | gene=TGGT1_219710 | organism=Toxoplasma_gondii_GT1 | gene_product=hypothetical protein | transcript_product=hypothetical protein | location=TGGT1_chrXII:634817-646431(-) | protein_length=1893 | sequence_SO=chromosome | SO=protein_coding_gene | is_pseudo=false	X	X	X	X	X	X	X	2	2	2	0	2	1.48	1.047e-05	1893	199785	6.5
TGGT1_297745	| transcript=TGGT1_297745-t26_1 | gene=TGGT1_297745 | organism=Toxoplasma_gondii_GT1 | gene_product=hypothetical protein | transcript_product=hypothetical protein | location=TGGT1_chrII:1939393-1956115(-) | protein_length=3869 | sequence_SO=chromosome | SO=protein_coding_gene | is_pseudo=false	X	X	X	X	X	X	X	1	4	4	0	4	0.44	1.025e-05	3869	413647	6.7
TGGT1_226660	| transcript=TGGT1_226660-t26_1 | gene=TGGT1_226660 | organism=Toxoplasma_gondii_GT1 | gene_product=hypothetical protein | transcript_product=hypothetical protein | location=TGGT1_chrX:1361506-1380909(+) | protein_length=3736 | sequence_SO=chromosome | SO=protein_coding_gene | is_pseudo=false	X	X	X	X	X	X	X	2	2	2	0	2	1.28	5.31e-06	3736	389848	5.5
